# Supplementary material for: Mutations Causing Complex Disease May under Certain Circumstances Be Protective in an Epidemiological Sense
Source: PLoS One. 2015 Jul 10;10(7):e0132150. doi: 10.1371/journal.pone.0132150 (PMC4498598; doi:10.1371/journal.pone.0132150)
Supplement: S1 File — (TXT) [file pone.0132150.s006.txt]

###############################################################
###############################################################
###############################################################

#!/usr/bin/perl

use Math::Random;

use strict;

use warnings;

###############################################################
#                                                             #
# Coalescence simulations with /n/ loci                       #
#                                                             #
# Generates /n/ separate coalescent trees, throws mutations   #
# on these trees; disease status at leafs is calculated based #
# on a multiplicative penetrance model 			      		  #
#                                                             #
# GNU GPL copyleft, 2015                                      # 
#                                                             #
# Andreas Wolf: Main routines/skeleton                        #
# Sabine Siegert: Modifocations to fit n loci and             #
#                 Disease modelling					          #
#                                                             #
###############################################################

###
### Timestamp
###

my $pretime = time();

###
### Arguments
###


if (scalar(@ARGV) != 5) {
    die ("Note the arguments, see code for details:\n
	  1st: # trees\n
          2nd: # iterations\n
	  3rd: # individuals\n
          4th: Stop criterion per iteration: \n\t\tpopulation prevalence of affected individuals\n 
          5th: Risk factor\n");
}

###
### Parameters
###

my $ntrees = shift(@ARGV);

my $iterations = shift(@ARGV);

my $no_of_individuals = shift(@ARGV);

my $prop_of_affected = shift(@ARGV);

my $gamma = shift(@ARGV);

my $treeoutput = shift(@ARGV);

my $filestring = ">t". $ntrees . "_n" . $iterations . "_N" . $no_of_individuals . "_p" . $prop_of_affected . "_gamma" . $gamma;


###
### Output files
###

my $filename1 = $filestring . "_stats.csv";

open(STAT, $filename1);

print STAT "iteration\tmutations\taffected\tunaffected\t";
print STAT "affected_freq\tmutation_nr\t";
print STAT "av_mutations_affected\tav_mutations_unaffected\t";
print STAT "aff_carrier\taff_nocarrier\tunaff_carrier\tunaff_nocarrier\t";
print STAT "freq_of_mut\tOR\n";

###
### Number of affected individuals at leafs (expected)
###

my $no_of_affected;
my $product = $no_of_individuals * $prop_of_affected;
if ($product == int $product) {
    $no_of_affected = $product;
}
else {
    $no_of_affected = int $product + 1;
} 

###
### Subroutine, "throwing" mutations recursively on an edge and its
### successors so that this mutation reaches a leaf where it will 
### be checked to compute disease status
###

sub throwmutations {
    my $mutation_no = shift;
    my $node = shift;
    my $mut_hash = shift;
    my $suc_hash = shift;
    $mut_hash->{$node}{count}++;
    $mut_hash->{$node}{which}{$mutation_no} = 1;
    if (exists $suc_hash->{$node}) {
	for (my $i = 0; $i < 2; $i++) {
	    my $s = $suc_hash->{$node}[$i];
	    throwmutations($mutation_no,$s,$mut_hash,$suc_hash);
	}
    }
}	

####################################
# MAIN LOOP, ITERATING AS REQUIRED #
####################################

for (my $iter = 0; $iter < $iterations; $iter++) {

###
### n trees per iteration -- some variables needed
###

   my %Ntotaltime;
   my %Nsuccs;
   my %Ntime;
   my %nodes;

#######################
# Loop over /n/ trees #
#######################

   for (my $treenum = 0; $treenum < $ntrees; $treenum++) {

###
### First generation
###

       my $gennum = 1;

###
### Individuals per generation
###

       my %ind_per_gen;
    
###
### Individuals are numbers
###

       for (my $i = 0; $i < $no_of_individuals; $i++) {
	   $ind_per_gen{$gennum}[$i] = $i;
       }

###
### Coalescence events
###

       my %event;

###
### Reset all nodes in the tree
###

       %nodes = ();

###
### Nodes initially consisting of individuals (leafs of the tree)
###

       for (my $i = 0; $i < $no_of_individuals; $i++) {
	   $nodes{$i} = $i;
       }

       my $noofnodes = $no_of_individuals;
    
###
### Successors of single nodes (Hash of arrays of length 2)
###

       my %succs;

#######################
# Generating one tree #
#######################

###
### Until root is reached (generetion with one member):
###

       until (scalar(@{ $ind_per_gen{$gennum} }) == 1) {

###
### Pick two (different) individuals at random...
###

	   my $l = scalar(@{ $ind_per_gen{$gennum} });

	   my $one = 1;
	   my $two = $one;
	   until ($one != $two) {
	       $one =  int(rand $l);
	       $two =  int(rand $l);
       	   }

	   my $first = $ind_per_gen{$gennum}[$one];
	   my $second = $ind_per_gen{$gennum}[$two];
	
###
### ...merge them to generate new node,...
###	

	   $noofnodes++;
	   my $new = $noofnodes - 1;
	   $nodes{$new} = $new;

###	
### ...this is an event and successors are pushed on stack
###

	   $event{$gennum} = $new;
	   push @{ $succs{$new} }, $first;
	   push @{ $succs{$new} }, $second;

###
### Next generation is the same, ...
###
	
	   $gennum++;
	   @{ $ind_per_gen{$gennum} } = @{ $ind_per_gen{$gennum - 1} };
	   my $diff = 0;
	   if ($one < $two) {
	       $diff = -1;
	   }
	

###
### ...except that the two merged inidividuals are replaced by the newly generated one.
###

	   splice(@{ $ind_per_gen{$gennum} }, $one, 1);
	   splice(@{ $ind_per_gen{$gennum} }, $two + $diff, 1, $new);
       }

#####################
# Tree is generated #
#####################

#############################
# Time resp. branch lengths #
#############################

###
### The time of the coalescence events has to be re-ordered
### (the i of the t_i's count the number of existing nodes 
### after coalescence event)
###

       my %eventtime;
    
       foreach my $gen (sort keys %event) {
	   $eventtime{$event{$gen}} = $no_of_individuals - $gen;
       }

###
### For technical reasons the leafs have an event time as well
###

       for (my $i = 0; $i < $no_of_individuals; $i++) {
	   $eventtime{$i} = $no_of_individuals;
       }

###
### Calculation of path lenghts (from node to node)
### measured in steps
###

       my %length;

###
### Each node (except leafs), X, has two successors, Y and Z.
### The lenght from X to Y (Z) is the difference of their
### event times (the time they occured for the first time)  
###

       foreach my $key (keys %succs) {
	   $length{$key}{$succs{$key}[0]} = 
	       $eventtime{$succs{$key}[0]} - $eventtime{$key};
	   $length{$key}{$succs{$key}[1]} = 
	       $eventtime{$succs{$key}[1]} - $eventtime{$key};
       }

###
### Calculating the t_i's
###

       my %t;
    
       for (my $i = 2; $i <= $gennum; $i++) {
    
###
### Parameter of exponential distribution (i.e. mean)
###

	   my $lambda = 2/($i*($i-1));

###
### using Perl module, with mean lambda
###
	
	   my $rand_exp_distr = Math::Random::random_exponential(1,$lambda);

	   $t{$i} = $rand_exp_distr;

       }
	
###
### Exponentially distributed time from node to noded, and total time
###

       my %time;

       my $totaltime = 0;

###
### ...needed for each node which has a branch:
###

       foreach my $key (keys %succs) {

###
### ...its successors and length to each:
###

	   my $s1 = $succs{$key}[0];
	   my $s2 = $succs{$key}[1];
	   my $l1 = $length{$key}{$s1};
	   my $l2 = $length{$key}{$s2};
###	
### ...starts with t_i where i is roots eventtime...
###

	   my $sum = 0;

###
### ...and make steps, adding the according time...
###

	   for (my $i = 1; $i <= $l1; $i++) {
	       $sum = $sum + $t{$eventtime{$key} + $i};
	   }
	
	   $time{$key}{$s1} = $sum;

	   $totaltime = $totaltime + $sum;

###
### ...for both successors.
###

	   $sum = 0;

	   for (my $i = 1; $i <= $l2; $i++) {
	       $sum = $sum + $t{$eventtime{$key} + $i};
	   }
    
	   $time{$key}{$s2} = $sum;

	   $totaltime = $totaltime + $sum;

       }

####################################################
# Tree including branch lengths etc. finished here #
####################################################

###
### Assign this tree to hash of trees
###

      $Ntotaltime{$treenum} = $totaltime;
      

      %{$Nsuccs{$treenum}} = %succs;
      %{$Ntime{$treenum}} = %time;

######################
# And now mutations! #
######################


###
### Mutations at each node. Mutation counter on inner nodes will
### be wrong but at leafs they sum, so OK for leafs where they
### are used to compute disease status! ! 
###

    my %mutations_at_node;

    foreach my $node (keys %nodes) {
	$mutations_at_node{$node}{count} = 0;
    }
 
###
### Numbers, names and "locations" of mutations
###

    my $treename;

    my $mutation_no = 0;

    my %mutsonN;
    for (my $i = 0; $i < $ntrees; $i++) {
      $mutsonN{$i} = 0;
    }

#    my $mutsonA = 0;
#    my $mutsonB = 0;

####################################################
# Loop until number of desired affected is reached #
####################################################

###
### Observed number of affected individuals at leafs (initially 0)
###

    my $obs_affected = 0;
    
    my %affection_status;
    
    until ($obs_affected >= $no_of_affected) {
	
	$mutation_no++;

###
### Pick one of n trees at random
###

        my $thistreenum = int(rand($ntrees));

###
### Random point of time for that tree
###

	my $r = rand;

	my $rpot = $r * $Ntotaltime{$thistreenum};

###
### Respective tree variables
###

       my %thissuccs = %{ $Nsuccs{$thistreenum} };

       my %thistime = %{ $Ntime{$thistreenum} };

        $mutsonN{$thistreenum}++;

        my $timesofar = 0;

        $treename = "T" . $thistreenum;

###
### Find corresponding branch on that tree
###

	my $thisone;
	
	my $ready = 0;

	foreach my $key (sort keys %thissuccs) {
	    for (my $i = 0; $i < 2; $i++) {
		my $s = $thissuccs{$key}[$i];
		my $t = $thistime{$key}{$s};
		$timesofar = $timesofar + $t;
		if ($timesofar >= $rpot and !$ready) {
		    $ready = 1;
		    $thisone = $s;
		}
	    }
	}
	
###
### Throw current mutation on found node of respective tree, and recursively on 
### its successors until leaf is reached
###
 
### Different mutation name, i.e. number and tree 

        my $thismutation = $mutation_no . "x" . $treename;

	throwmutations($thismutation, $thisone, \%mutations_at_node, \%thissuccs);

###
### Now check for affection status at leafs, depending on multiplicative penetrance model  
###

	foreach my $node (keys %nodes) {
	    if (!exists $thissuccs{$node}) {
		my $noofmuts = $mutations_at_node{$node}{count};
### HERE IS THE MODEL!
		my $affprob = 
		    1 - ( (1-$gamma) ** $noofmuts );
		my $randnr = rand;
		if ($randnr < $affprob) {
		    $affection_status{$node} = 1;
		}
		else {
		    $affection_status{$node} = 0;
		}
	    }
	}

	
###
### Count affected individuals at leafs (calculate stop criterion)
###

	my $aff_sum = 0;

	foreach my $node (keys %affection_status) {
	    $aff_sum = $aff_sum + $affection_status{$node};
	}

	$obs_affected = $aff_sum;

	my $pop_freq = $obs_affected / $no_of_individuals;

###
### Statistics / main output
###

	for (my $mut = 1; $mut <= $mutation_no; $mut++) {
	    my $carrier = 0;
	    my $affected = 0;
	    my $unaffected = 0;
	    my $affected_mutations = 0;
	    my $unaffected_mutations = 0;
	    my $aff_car = 0;
	    my $noaff_car = 0;
	    foreach my $node (keys %affection_status) {
		my $affstat = $affection_status{$node};
		if ($affstat == 1) {
		    $affected++;
		    $affected_mutations = $affected_mutations +
			$mutations_at_node{$node}{count};
		}
		else {
		    $unaffected++;
		    $unaffected_mutations = $unaffected_mutations +
			$mutations_at_node{$node}{count};
		}
		foreach my $obsmut 
		    (keys %{ $mutations_at_node{$node}{which} }) {
			my @mutsplit = split /x/, $obsmut;
			my $mutnr = $mutsplit[0];
			if ($mutnr == $mut) {
			    $carrier++;
			    if ($affstat == 1) {
				$aff_car++;
			    }
			    else {
				$noaff_car++;
			    }
			}
		}
	    }
	    my $aff_nocar = $affected - $aff_car;
	    my $noaff_nocar = $unaffected - $noaff_car;
	    my $freq_of_mut = $carrier / $no_of_individuals;
	    my $OR = "NA";
	    if ($aff_nocar != 0 and $noaff_car != 0) {
		$OR = ($aff_car * $noaff_nocar) / ($aff_nocar * $noaff_car);
	    }
	    my $av_mut_affected = "NA";
	    if ($affected != 0) {
		$av_mut_affected = $affected_mutations / $affected;
	    }
	    my $av_mut_unaffected = "NA";
	    if ($unaffected != 0) {
		$av_mut_unaffected = $unaffected_mutations / $unaffected;
	    }
	    print STAT "$iter\t$mutation_no\t$affected\t$unaffected\t";
	    print STAT "$pop_freq\t$mut\t";
	    print STAT "$av_mut_affected\t$av_mut_unaffected\t";
	    print STAT "$aff_car\t$aff_nocar\t$noaff_car\t$noaff_nocar\t";
	    print STAT "$freq_of_mut\t$OR\n";
	}

    }

###
### Close main loop
###

}

my $posttime = time();

my $timeinsec = $posttime - $pretime;

my $timeinmin = $timeinsec / 60;

print "Time: $timeinmin minutes ($timeinsec seconds).\n";


###############################################################
###############################################################
###############################################################

#!/usr/bin/perl

use Math::Random;

use strict;

use warnings;

###############################################################
#                                                             #
# Coalescence simulations with /n/ loci                       #
#                                                             #
# Generates /n/ separate coalescent trees, throws mutations   #
# on these trees; disease status at leafs is calculated based #
# on a logistic penetrance model			      			  #
#                                                             #
# GNU GPL copyleft, 2015                                      # 
#                                                             #
# Andreas Wolf: Main routines/skeleton                        #
# Sabine Siegert: Modifocations to fit n loci and             #
#                 Disease modelling					          #
#                                                             #
###############################################################

###
### Timestamp
###

my $pretime = time();

###
### Arguments
###


if (scalar(@ARGV) != 6) {
    die ("Note the arguments, see code for details:\n
	  1st: # trees\n
          2nd: # iterations\n
	  3rd: # individuals\n
          4th: Stop criterion per iteration: \n\t\tpopulation prevalence of affected individuals\n 
          5th: Risk factor\n");
}

###
### Parameters
###

my $ntrees = shift(@ARGV);

my $iterations = shift(@ARGV);

my $no_of_individuals = shift(@ARGV);

my $prop_of_affected = shift(@ARGV);

my $alpha = shift(@ARGV);

my $beta = shift(@ARGV);

my $treeoutput = shift(@ARGV);

my $filestring = ">t". $ntrees . "_n" . $iterations . "_N" . $no_of_individuals . "_p" . $prop_of_affected . "_a" . $alpha . "_b" . $beta;

###
### Output files
###

my $filename1 = $filestring . "_stats.csv";

open(STAT, $filename1);

print STAT "iteration\tmutations\taffected\tunaffected\t";
print STAT "affected_freq\tmutation_nr\t";
print STAT "av_mutations_affected\tav_mutations_unaffected\t";
print STAT "aff_carrier\taff_nocarrier\tunaff_carrier\tunaff_nocarrier\t";
print STAT "freq_of_mut\tOR\n";

###
### Number of affected individuals at leafs (expected)
###

my $no_of_affected;
my $product = $no_of_individuals * $prop_of_affected;
if ($product == int $product) {
    $no_of_affected = $product;
}
else {
    $no_of_affected = int $product + 1;
} 

###
### Subroutine, "throwing" mutations recursively on an edge, from
### there to its successors so that this mutation reaches a leaf 
### where it will be used to compute disease status
###

sub throwmutations {
    my $mutation_no = shift;
    my $node = shift;
    my $mut_hash = shift;
    my $suc_hash = shift;
    $mut_hash->{$node}{count}++;
    $mut_hash->{$node}{which}{$mutation_no} = 1;
    if (exists $suc_hash->{$node}) {
	for (my $i = 0; $i < 2; $i++) {
	    my $s = $suc_hash->{$node}[$i];
	    throwmutations($mutation_no,$s,$mut_hash,$suc_hash);
	}
    }
}	

####################################
# MAIN LOOP, ITERATING AS REQUIRED #
####################################

for (my $iter = 0; $iter < $iterations; $iter++) {

###
### n trees per iteration -- some hashes needed for
### time per tree, total time, successor representations,...
###

   my %Ntotaltime;
   my %Nsuccs;
   my %Ntime;
   my %nodes;

#######################
# Loop over /n/ trees #
#######################

   for (my $treenum = 0; $treenum < $ntrees; $treenum++) {

###
### First generation
###

       my $gennum = 1;

###
### Individuals per generation
###

       my %ind_per_gen;
    
###
### Individuals are numbers
###

       for (my $i = 0; $i < $no_of_individuals; $i++) {
	   $ind_per_gen{$gennum}[$i] = $i;
       }

###
### Coalescence events
###

       my %event;

###
### Reset all nodes in the tree
###

       %nodes = ();

###
### Nodes initially consisting of individuals (leafs of the tree)
###

       for (my $i = 0; $i < $no_of_individuals; $i++) {
	   $nodes{$i} = $i;
       }

       my $noofnodes = $no_of_individuals;
    
###
### Successors of single nodes (Hash of arrays of length 2)
###

       my %succs;

#######################
# Generating one tree #
#######################

###
### Until root is reached (generetion with one member):
###

       until (scalar(@{ $ind_per_gen{$gennum} }) == 1) {

###
### Pick two (different) individuals at random...
###

	   my $l = scalar(@{ $ind_per_gen{$gennum} });

	   my $one = 1;
	   my $two = $one;
	   until ($one != $two) {
	       $one =  int(rand $l);
	       $two =  int(rand $l);
       	   }

	   my $first = $ind_per_gen{$gennum}[$one];
	   my $second = $ind_per_gen{$gennum}[$two];
	
###
### ...merge them to generate new node,...
###	

	   $noofnodes++;
	   my $new = $noofnodes - 1;
	   $nodes{$new} = $new;

###	
### ...this is an event and successors are pushed on stack
###

	   $event{$gennum} = $new;
	   push @{ $succs{$new} }, $first;
	   push @{ $succs{$new} }, $second;

###
### Next generation is the same, ...
###
	
	   $gennum++;
	   @{ $ind_per_gen{$gennum} } = @{ $ind_per_gen{$gennum - 1} };
	   my $diff = 0;
	   if ($one < $two) {
	       $diff = -1;
	   }
	

###
### ...except that the two merged inidividuals are replaced by the newly generated one.
###

	   splice(@{ $ind_per_gen{$gennum} }, $one, 1);
	   splice(@{ $ind_per_gen{$gennum} }, $two + $diff, 1, $new);
       }

#####################
# Tree is generated #
#####################

#############################
# Time resp. branch lengths #
#############################

###
### The time of the coalescence events has to be re-ordered
### (the i of the t_i's count the number of existing nodes 
### after coalescence event)
###

       my %eventtime;
    
       foreach my $gen (sort keys %event) {
	   $eventtime{$event{$gen}} = $no_of_individuals - $gen;
       }

###
### For technical reasons the leafs have an event time as well
###

       for (my $i = 0; $i < $no_of_individuals; $i++) {
	   $eventtime{$i} = $no_of_individuals;
       }

###
### Calculation of path lenghts (from node to node)
### measured in steps
###

       my %length;

###
### Each node (except leafs), X, has two successors, Y and Z.
### The lenght from X to Y (Z) is the difference of their
### event times (the time they occured for the first time)  
###

       foreach my $key (keys %succs) {
	   $length{$key}{$succs{$key}[0]} = 
	       $eventtime{$succs{$key}[0]} - $eventtime{$key};
	   $length{$key}{$succs{$key}[1]} = 
	       $eventtime{$succs{$key}[1]} - $eventtime{$key};
       }

###
### Calculating the t_i's
###

       my %t;
    
       for (my $i = 2; $i <= $gennum; $i++) {
    
###
### Parameter of exponential distribution (i.e. mean)
###

	   my $lambda = 2/($i*($i-1));

###
### using Perl module, with mean lambda
###
	
	   my $rand_exp_distr = Math::Random::random_exponential(1,$lambda);

	   $t{$i} = $rand_exp_distr;

       }
	
###
### Exponentially distributed time from node to node, and total time
###

       my %time;

       my $totaltime = 0;

###
### ...needed for each node which has a branch:
###

       foreach my $key (keys %succs) {

###
### ...its successors and length to each:
###

	   my $s1 = $succs{$key}[0];
	   my $s2 = $succs{$key}[1];
	   my $l1 = $length{$key}{$s1};
	   my $l2 = $length{$key}{$s2};
###	
### ...starts with t_i where i is roots eventtime...
###

	   my $sum = 0;

###
### ...and make steps, adding the according time...
###

	   for (my $i = 1; $i <= $l1; $i++) {
	       $sum = $sum + $t{$eventtime{$key} + $i};
	   }
	
	   $time{$key}{$s1} = $sum;

	   $totaltime = $totaltime + $sum;

###
### ...for both successors.
###

	   $sum = 0;

	   for (my $i = 1; $i <= $l2; $i++) {
	       $sum = $sum + $t{$eventtime{$key} + $i};
	   }
    
	   $time{$key}{$s2} = $sum;

	   $totaltime = $totaltime + $sum;

       }

####################################################
# Tree including branch lengths etc. finished here #
####################################################

###
### Assign this tree to hash of trees
###

      $Ntotaltime{$treenum} = $totaltime;
      %{$Nsuccs{$treenum}} = %succs;
      %{$Ntime{$treenum}} = %time;

######################
# And now mutations! #
######################


###
### Mutations at each node. Mutation counter on inner nodes will
### be wrong but at leafs they sum, so OK for leafs where they
### are used to compute disease status! 
###

    my %mutations_at_node;

    foreach my $node (keys %nodes) {
	$mutations_at_node{$node}{count} = 0;
    }
 
###
### Numbers, names and "locations" of mutations
###

    my $treename;

    my $mutation_no = 0;

    my %mutsonN;
    for (my $i = 0; $i < $ntrees; $i++) {
      $mutsonN{$i} = 0;
    }

####################################################
# Loop until number of desired affected is reached #
####################################################

###
### Observed number of affected individuals at leafs (initially 0)
###

    my $obs_affected = 0;
    
    my %affection_status;
    
    until ($obs_affected >= $no_of_affected) {
	
	$mutation_no++;

###
### Pick one of n trees at random
###

        my $thistreenum = int(rand($ntrees));

###
### Random point of time for that tree
###

	my $r = rand;

	my $rpot = $r * $Ntotaltime{$thistreenum};

###
### Respective tree variables
###

       my %thissuccs = %{ $Nsuccs{$thistreenum} };

       my %thistime = %{ $Ntime{$thistreenum} };

       $mutsonN{$thistreenum}++;

       my $timesofar = 0;

       $treename = "T" . $thistreenum;

###
### Find corresponding branch on that tree
###

	my $thisone;
	
	my $ready = 0;

	foreach my $key (sort keys %thissuccs) {
	    for (my $i = 0; $i < 2; $i++) {
		my $s = $thissuccs{$key}[$i];
		my $t = $thistime{$key}{$s};
		$timesofar = $timesofar + $t;
		if ($timesofar >= $rpot and !$ready) {
		    $ready = 1;
		    $thisone = $s;
		}
	    }
	}
	
###
### Throw current mutation on found node of respective tree, and recursively on 
### its successors until leaf is reached
###
 
### Different mutation name, i.e. number and tree 

        my $thismutation = $mutation_no . "x" . $treename;

	throwmutations($thismutation, $thisone, \%mutations_at_node, \%thissuccs);

###
### Now check for affection status at leafs, depending on logistic penetrance model 
###

	foreach my $node (keys %nodes) {
	    if (!exists $thissuccs{$node}) {
		my $noofmuts = $mutations_at_node{$node}{count};
### HERE IS THE MODEL!
		my $term = $alpha + ($beta * $noofmuts);
		my $affprob = 
		    exp($term) / (1 + exp($term));						
		my $randnr = rand;
		if ($randnr < $affprob) {
		    $affection_status{$node} = 1;
		}
		else {
		    $affection_status{$node} = 0;
		}
	    }
	}

###
### Count affected individuals at leafs (calculate stop criterion)
###

	my $aff_sum = 0;

	foreach my $node (keys %affection_status) {
	    $aff_sum = $aff_sum + $affection_status{$node};
	}

	$obs_affected = $aff_sum;

	my $pop_freq = $obs_affected / $no_of_individuals;

###
### Statistics / main output
###

	for (my $mut = 1; $mut <= $mutation_no; $mut++) {
	    my $carrier = 0;
	    my $affected = 0;
	    my $unaffected = 0;
	    my $affected_mutations = 0;
	    my $unaffected_mutations = 0;
	    my $aff_car = 0;
	    my $noaff_car = 0;
	    foreach my $node (keys %affection_status) {
		my $affstat = $affection_status{$node};
		if ($affstat == 1) {
		    $affected++;
		    $affected_mutations = $affected_mutations +
			$mutations_at_node{$node}{count};
		}
		else {
		    $unaffected++;
		    $unaffected_mutations = $unaffected_mutations +
			$mutations_at_node{$node}{count};
		}
		foreach my $obsmut 
		    (keys %{ $mutations_at_node{$node}{which} }) {
			my @mutsplit = split /x/, $obsmut;
			my $mutnr = $mutsplit[0];
			if ($mutnr == $mut) {
			    $carrier++;
			    if ($affstat == 1) {
				$aff_car++;
			    }
			    else {
				$noaff_car++;
			    }
			}
		}
	    }
	    my $aff_nocar = $affected - $aff_car;
	    my $noaff_nocar = $unaffected - $noaff_car;
	    my $freq_of_mut = $carrier / $no_of_individuals;
	    my $OR = "NA";
	    if ($aff_nocar != 0 and $noaff_car != 0) {
		$OR = ($aff_car * $noaff_nocar) / ($aff_nocar * $noaff_car);
	    }
	    my $av_mut_affected = "NA";
	    if ($affected != 0) {
		$av_mut_affected = $affected_mutations / $affected;
	    }
	    my $av_mut_unaffected = "NA";
	    if ($unaffected != 0) {
		$av_mut_unaffected = $unaffected_mutations / $unaffected;
	    }
	    print STAT "$iter\t$mutation_no\t$affected\t$unaffected\t";
	    print STAT "$pop_freq\t$mut\t";
	    print STAT "$av_mut_affected\t$av_mut_unaffected\t";
	    print STAT "$aff_car\t$aff_nocar\t$noaff_car\t$noaff_nocar\t";
	    print STAT "$freq_of_mut\t$OR\n";
	}

    }

###
### Close main loop
###

}

my $posttime = time();

my $timeinsec = $posttime - $pretime;

my $timeinmin = $timeinsec / 60;

print "Time: $timeinmin minutes ($timeinsec seconds).\n";
