# Supplementary material for: Mutations Causing Complex Disease May under Certain Circumstances Be Protective in an Epidemiological Sense
Source: PLoS One. 2015 Jul 10;10(7):e0132150. doi: 10.1371/journal.pone.0132150 (PMC4498598; doi:10.1371/journal.pone.0132150)
Supplement: S2 File — (TXT) [file pone.0132150.s007.txt]

PubmedID	Trait	Prevalence	ChromID	ChromPos	MAF	OR_MA	P
15761122	Age-related macular degeneration	1.47	1	196701051	0.3	0.22	4e-08
17068223	Inflammatory bowel disease	0.445	1	67705958	0.07	0.26	4e-11
17068223	Inflammatory bowel disease	0.445	1	67681669	0.44	0.62	4e-13
17293876	Type 2 diabetes	7.885	10	94462882	0.4	0.84	3e-06
17293876	Type 2 diabetes	7.885	8	118184783	0.3	0.85	6e-08
17293876	Type 2 diabetes	7.885	10	114758349	0.3	1.65	2e-34
17401363	Prostate cancer	1.5246	8	128413305	0.5	0.79	9e-13
17401363	Prostate cancer	1.5246	8	128485038	0.11	1.43	2e-14
17401366	Prostate cancer	1.5246	8	128124916	0.03	1.79	1e-12
17401366	Prostate cancer	1.5246	NA	NA	0.02	2.1	3e-15
17401366	Prostate cancer	1.5246	8	128485038	0.09	1.6	6e-18
17435756	Crohn's disease	0.15	2	234183368	0.45	0.69	1e-13
17435756	Crohn's disease	0.15	10	64470675	0.19	0.6	1e-10
17447842	Crohn's disease	0.15	5	40431183	0.41	0.68	2e-12
17447842	Crohn's disease	0.15	1	67705958	0.08	0.34	2e-18
17460697	Type 2 diabetes	7.885	6	20679709	0.26	1.2	8e-09
17460697	Type 2 diabetes	7.885	10	114758349	0.3	1.38	2e-10
17460697	Type 2 diabetes	7.885	8	118184783	0.33	0.87	3e-06
17463246	Type 2 diabetes	7.885	6	20661250	0.31	1.12	4e-11
17463246	Type 2 diabetes	7.885	10	94462882	0.47	0.88	6e-10
17463246	Type 2 diabetes	7.885	8	118184783	0.35	0.89	5e-08
17463246	Type 2 diabetes	7.885	3	12393125	0.14	0.88	2e-06
17463246	Type 2 diabetes	7.885	9	22134094	0.17	0.83	5e-08
17463246	Type 2 diabetes	7.885	3	185511687	0.29	1.17	2e-09
17463246	Type 2 diabetes	7.885	10	114758349	0.26	1.38	2e-31
17463246	Type 2 diabetes	7.885	11	17409572	0.47	1.15	1e-07
17463248	Type 2 diabetes	7.885	11	41915366	0.11	0.68	6e-08
17463248	Type 2 diabetes	7.885	10	114758349	0.18	1.34	1e-08
17463248	Type 2 diabetes	7.885	3	185511687	0.3	1.14	9e-16
17463248	Type 2 diabetes	7.885	6	20661250	0.36	1.12	4e-11
17463248	Type 2 diabetes	7.885	9	22134094	0.15	0.83	8e-15
17463248	Type 2 diabetes	7.885	16	53816275	0.38	1.17	1e-12
17463248	Type 2 diabetes	7.885	3	12393125	0.18	0.88	2e-06
17463248	Type 2 diabetes	7.885	8	118184783	0.39	0.89	5e-08
17463248	Type 2 diabetes	7.885	10	94462882	0.48	0.88	6e-10
17463248	Type 2 diabetes	7.885	11	17409572	0.46	1.14	7e-11
17463249	Type 2 diabetes	7.885	16	53816275	0.4	1.23	7e-14
17463249	Type 2 diabetes	7.885	6	20661034	0.32	1.16	1e-08
17463249	Type 2 diabetes	7.885	10	94465559	0.43	0.88	5e-06
17463249	Type 2 diabetes	7.885	9	22134094	0.17	0.84	5e-06
17463249	Type 2 diabetes	7.885	9	22029547	0.44	0.88	1e-06
17463249	Type 2 diabetes	7.885	3	185511687	0.32	1.14	9e-16
17463249	Type 2 diabetes	7.885	8	118184783	0.31	0.89	5e-08
17478679	Myocardial infarction	4	9	22124477	0.45	1.28	1e-20
17529967	Breast cancer	1.0793	10	123352317	0.38	1.26	2e-76
17529967	Breast cancer	1.0793	16	52586341	0.25	1.2	1e-36
17529967	Breast cancer	1.0793	5	56031884	0.28	1.13	7e-20
17529967	Breast cancer	1.0793	8	128355618	0.4	1.08	5e-12
17529967	Breast cancer	1.0793	11	1909006	0.3	1.07	3e-09
17529967	Breast cancer	1.0793	5	45285718	0.47	0.96	9e-06
17529973	Breast cancer	1.0793	10	123346190	0.4	1.2	1e-10
17529974	Breast cancer	1.0793	2	217905832	0.5	0.83	1e-13
17529974	Breast cancer	1.0793	16	52586341	0.27	1.28	6e-19
17553421	Alzheimer's disease	13	11	78091150	0.3	0.25	1e-10
17554260	Type 1 diabetes	0.415	12	112486818	0.42	1.22	2e-16
17554260	Type 1 diabetes	0.415	12	56482180	0.34	1.28	2e-20
17554260	Type 1 diabetes	0.415	16	11179873	0.32	0.81	3e-18
17554260	Type 1 diabetes	0.415	18	12779947	0.16	1.3	1e-14
17554260	Type 1 diabetes	0.415	18	67531642	0.47	1.16	1e-08
17554260	Type 1 diabetes	0.415	2	100825367	0.46	1.11	5e-06
17554260	Type 1 diabetes	0.415	1	114303808	0.1	1.89	8e-24
17554260	Type 1 diabetes	0.415	11	2169774	0.38	1.25	2e-07
17554260	Type 1 diabetes	0.415	1	114377568	0.09	1.98	2e-80
17554260	Type 1 diabetes	0.415	2	163124051	0.4	0.85	2e-11
17554260	Type 1 diabetes	0.415	5	35910529	0.45	0.89	8e-06
17554260	Type 1 diabetes	0.415	5	35874575	0.29	0.89	8e-06
17554261	Crohn's disease	0.15	1	191559356	0.08	1.47	3e-08
17554261	Crohn's disease	0.15	3	49701983	0.29	1.17	5e-08
17554261	Crohn's disease	0.15	5	150223387	0.08	1.38	2e-10
17554261	Crohn's disease	0.15	10	101287764	0.48	1.18	4e-10
17554261	Crohn's disease	0.15	18	12779947	0.18	1.15	3e-08
17554261	Crohn's disease	0.15	21	40291740	0.35	1.15	5e-07
17554261	Crohn's disease	0.15	1	172898377	0.4	1.14	2e-07
17554261	Crohn's disease	0.15	5	158822645	0.32	1.26	9e-06
17554261	Crohn's disease	0.15	5	40437948	0.4	1.34	3e-18
17554300	Coronary heart disease	6.3	9	22125503	0.47	1.47	1e-13
17554300	Coronary heart disease	6.3	1	240445596	0.13	0.7	2e-06
17554300	Coronary heart disease	6.3	22	26689635	0.31	1.11	4e-06
17554300	Coronary heart disease	6.3	16	83212398	0.2	0.52	6e-06
17554300	Crohn's disease	0.15	3	49701983	0.28	1.09	4e-08
17554300	Crohn's disease	0.15	5	150240076	0.07	1.54	3e-07
17554300	Crohn's disease	0.15	10	101287764	0.48	1.2	6e-08
17554300	Crohn's disease	0.15	18	12779947	0.16	1.3	2e-07
17554300	Crohn's disease	0.15	6	32658310	0.48	1.14	2e-06
17554300	Crohn's disease	0.15	7	148258048	0.46	1.38	4e-06
17554300	Crohn's disease	0.15	10	3862542	0.41	1.16	9e-06
17554300	Crohn's disease	0.15	16	50739582	0.29	1.29	4e-11
17554300	Crohn's disease	0.15	1	67675516	0.32	1.39	6e-12
17554300	Crohn's disease	0.15	2	234158839	0.48	1.19	5e-14
17554300	Crohn's disease	0.15	5	40401509	0.13	1.54	2e-12
17554300	Crohn's disease	0.15	10	64445564	0.46	1.23	2e-06
17554300	Crohn's disease	0.15	5	131742228	0.17	1.55	3e-06
17554300	Rheumatoid arthritis	0.6	7	131370039	0.38	0.76	4e-07
17554300	Rheumatoid arthritis	0.6	22	37551607	0.29	1.09	1e-06
17554300	Rheumatoid arthritis	0.6	21	42511918	0.17	1.05	2e-06
17554300	Rheumatoid arthritis	0.6	4	25417244	0.41	1.09	9e-06
17554300	Rheumatoid arthritis	0.6	1	114303808	0.1	1.98	6e-25
17554300	Rheumatoid arthritis	0.6	6	32663851	0.49	2.36	5e-75
17554300	Type 1 diabetes	0.415	12	56470625	0.42	1.34	1e-11
17554300	Type 1 diabetes	0.415	12	112486818	0.42	1.34	2e-14
17554300	Type 1 diabetes	0.415	16	11179873	0.35	0.84	5e-07
17554300	Type 1 diabetes	0.415	12	9855958	0.49	1.49	7e-07
17554300	Type 1 diabetes	0.415	4	123329362	0.26	1.26	3e-06
17554300	Type 1 diabetes	0.415	4	123198435	0.35	1.3	2e-06
17554300	Type 1 diabetes	0.415	12	9833628	0.47	1.57	5e-08
17554300	Type 1 diabetes	0.415	5	132628884	0.39	0.77	5e-06
17554300	Type 1 diabetes	0.415	1	114303808	0.1	1.82	5e-26
17554300	Type 1 diabetes	0.415	6	32604372	0.39	0.18	5e-134
17554300	Type 2 diabetes	7.885	6	20717255	0.18	1.18	3e-07
17554300	Type 2 diabetes	7.885	16	53820527	0.4	1.34	2e-07
17554300	Type 2 diabetes	7.885	3	55313400	0.2	0.86	3e-06
17554300	Type 2 diabetes	7.885	12	71577101	0.5	0.78	7e-06
17554300	Type 2 diabetes	7.885	12	51357542	0.15	2.5	7e-06
17554300	Type 2 diabetes	7.885	4	122665514	0.38	1.35	9e-06
17554300	Type 2 diabetes	7.885	10	114756041	0.32	1.36	5e-12
17558408	Celiac disease	0.75	4	123509421	0.18	0.63	1e-14
17558408	Celiac disease	0.75	6	32605884	0.14	7.04	1e-19
17603472	Atrial fibrillation	0.95	4	111710169	0.11	1.72	3e-41
17603472	Atrial fibrillation	0.95	4	111720761	0.08	1.39	7e-11
17603485	Prostate cancer	1.5246	17	36098040	0.49	1.22	1e-11
17603485	Prostate cancer	1.5246	17	69108753	0.46	1.2	3e-10
17611496	Asthma	8.5	17	38069949	0.48	0.69	9e-11
17618283	Colorectal cancer	0.2591	8	128407443	0.5	0.85	3e-11
17618284	Colorectal cancer	0.2591	8	128413305	0.49	1.27	1e-14
17632545	Type 1 diabetes	0.415	16	11238783	0.38	0.65	7e-11
17632545	Type 1 diabetes	0.415	6	32667910	0.13	8.3	1e-16
17632545	Type 1 diabetes	0.415	1	114377568	0.09	1.8	1e-07
17632545	Type 1 diabetes	0.415	11	2170143	0.35	0.62	4e-09
17634447	Restless legs syndrome	10	6	38440970	0.34	0.53	1e-17
17634449	Coronary heart disease	6.3	6	151252985	0.25	1.23	3e-08
17634449	Coronary heart disease	6.3	2	227068080	0.35	0.83	2e-07
17634449	Coronary heart disease	6.3	1	222823529	0.29	0.83	1e-06
17634449	Coronary heart disease	6.3	9	22125503	0.47	1.36	3e-19
17634449	Coronary heart disease	6.3	1	109822166	0.23	0.78	4e-09
17634449	Coronary heart disease	6.3	10	44753867	0.13	0.75	9e-08
17634449	Coronary heart disease	6.3	15	67458639	0.3	1.21	2e-07
17637780	Restless legs syndrome	10	2	66781453	0.24	1.74	3e-28
17637780	Restless legs syndrome	10	6	38365841	0.24	0.6	4e-18
17637780	Restless legs syndrome	10	15	68036852	0.33	0.67	1e-15
17684544	Crohn's disease	0.15	16	50756881	0.27	1.71	1e-21
17684544	Crohn's disease	0.15	5	40415067	0.39	1.42	4e-07
17684544	Crohn's disease	0.15	11	20698929	0.27	1.3	3e-06
17804836	Rheumatoid arthritis	0.6	9	123690239	0.41	1.32	4e-14
17804836	Rheumatoid arthritis	0.6	1	114377568	0.1	1.72	2e-11
17804836	Rheumatoid arthritis	0.6	6	32577380	0.21	3.62	1e-108
17934461	Colorectal cancer	0.2591	18	46453463	0.48	0.86	1e-12
17982456	Rheumatoid arthritis	0.6	6	138002637	0.29	0.75	1e-09
17982456	Rheumatoid arthritis	0.6	6	138006504	0.2	1.22	1e-07
18198356	Type 1 diabetes	0.415	12	56412487	0.35	1.25	9e-10
18204098	Systemic lupus erythematosus	0.241	8	11349186	0.23	1.39	1e-10
18204098	Systemic lupus erythematosus	0.241	16	31368874	0.19	1.33	3e-11
18204446	Systemic lupus erythematosus	0.241	16	31313253	0.13	1.62	2e-23
18204446	Systemic lupus erythematosus	0.241	11	589564	0.34	1.28	3e-10
18204446	Systemic lupus erythematosus	0.241	3	58370177	0.28	1.25	7e-09
18204446	Systemic lupus erythematosus	0.241	1	173309713	0.36	0.82	1e-07
18204446	Systemic lupus erythematosus	0.241	7	128717906	0.13	1.54	4e-19
18204446	Systemic lupus erythematosus	0.241	6	31721033	0.1	2.36	2e-52
18204447	Systemic lupus erythematosus	0.241	4	102751076	0.23	0.72	4e-10
18264096	Prostate cancer	1.5246	10	51549496	0.4	1.16	7e-13
18264096	Prostate cancer	1.5246	10	126696872	0.27	1.17	2e-07
18264096	Prostate cancer	1.5246	11	68994667	0.48	0.91	2e-09
18264096	Prostate cancer	1.5246	7	27976563	0.23	0.89	2e-06
18264096	Prostate cancer	1.5246	8	128413305	0.47	0.78	7e-12
18264096	Prostate cancer	1.5246	8	128517573	0.12	1.66	3e-19
18264096	Prostate cancer	1.5246	17	36098040	0.46	0.85	1e-09
18264097	Prostate cancer	1.5246	10	51549496	0.4	1.25	9e-29
18264097	Prostate cancer	1.5246	19	51364623	0.15	0.83	2e-18
18264097	Prostate cancer	1.5246	11	68994497	0.49	0.84	2e-12
18264097	Prostate cancer	1.5246	6	160833664	0.29	1.17	6e-10
18264097	Prostate cancer	1.5246	7	97816327	0.46	1.12	1e-09
18264097	Prostate cancer	1.5246	3	87110674	0.11	1.18	3e-08
18264097	Prostate cancer	1.5246	23	51241672	0.36	1.19	2e-09
18264097	Prostate cancer	1.5246	8	128413305	0.49	1.42	9e-13
18264097	Prostate cancer	1.5246	8	128093297	0.18	1.37	1e-07
18264097	Prostate cancer	1.5246	8	128518554	0.09	1.88	3e-16
18264097	Prostate cancer	1.5246	17	36101156	0.43	0.71	9e-12
18264097	Prostate cancer	1.5246	17	69108753	0.46	1.26	1e-06
18264098	Prostate cancer	1.5246	23	51229683	0.35	1.23	4e-13
18264098	Prostate cancer	1.5246	2	63131731	0.19	1.15	8e-09
18282107	Schizophrenia	0.7	7	103404815	0.38	0.63	9e-07
18311140	Celiac disease	0.75	3	46352384	0.3	1.21	3e-07
18311140	Celiac disease	0.75	12	112007756	0.48	1.21	8e-08
18311140	Celiac disease	0.75	4	123509421	0.19	0.69	3e-13
18326623	Breast cancer	1.0793	6	127600630	0.21	1.41	3e-08
18347602	Schizophrenia	0.7	15	86984240	0.03	6.01	2e-06
18347602	Schizophrenia	0.7	1	186632317	0.17	1.79	2e-06
18347602	Schizophrenia	0.7	1	11788564	0.01	2.87	4e-06
18347602	Schizophrenia	0.7	13	28077144	0.26	1.52	5e-06
18347602	Schizophrenia	0.7	16	20674492	0.08	2.1	6e-06
18347602	Schizophrenia	0.7	23	147381021	0.38	0.75	7e-06
18369459	Psoriasis	2.5	13	40350912	0.35	0.71	2e-06
18369459	Psoriasis	2.5	6	31274555	0.15	2.8	2e-39
18369459	Psoriasis	2.5	6	31431780	0.03	4.1	2e-26
18372901	Colorectal cancer	0.2591	8	128424792	0.18	1.19	9e-26
18372901	Colorectal cancer	0.2591	11	111171709	0.43	1.11	6e-10
18372901	Colorectal cancer	0.2591	18	46453463	0.48	0.83	8e-28
18372903	Type 2 diabetes	7.885	7	28180556	0.5	0.91	5e-14
18372903	Type 2 diabetes	7.885	10	12328010	0.18	1.11	1e-10
18372903	Type 2 diabetes	7.885	12	71663102	0.27	1.09	1e-09
18372903	Type 2 diabetes	7.885	2	43732823	0.1	0.87	1e-09
18372903	Type 2 diabetes	7.885	3	64711904	0.24	0.92	1e-08
18372903	Type 2 diabetes	7.885	1	120517959	0.11	1.13	4e-08
18372903	Type 2 diabetes	7.885	12	55098996	0.27	0.93	2e-07
18372903	Type 2 diabetes	7.885	6	43811762	0.28	1.06	4e-06
18372903	Type 2 diabetes	7.885	3	12277845	0.07	0.87	2e-07
18372905	Colorectal cancer	0.2591	10	8701219	0.33	0.89	3e-13
18372905	Colorectal cancer	0.2591	8	117630683	0.07	1.27	3e-18
18372905	Colorectal cancer	0.2591	8	128413305	0.48	1.24	7e-11
18372905	Colorectal cancer	0.2591	18	46453463	0.47	0.85	2e-06
18372905	Colorectal cancer	0.2591	15	32994756	0.19	1.23	5e-07
18385738	Lung cancer	0.0965	15	78806023	0.34	1.3	5e-20
18488026	Melanoma	0.1623	20	33171772	0.09	1.75	1e-15
18587394	Crohn's disease	0.15	13	44457925	0.22	1.25	2e-13
18587394	Crohn's disease	0.15	5	158814533	0.29	0.9	4e-13
18587394	Crohn's disease	0.15	6	167437988	0.46	1.21	1e-12
18587394	Crohn's disease	0.15	17	40514201	0.43	0.85	7e-12
18587394	Crohn's disease	0.15	6	106435269	0.29	1.17	2e-10
18587394	Crohn's disease	0.15	1	114377568	0.1	0.76	1e-08
18587394	Crohn's disease	0.15	1	160852046	0.32	0.88	1e-09
18587394	Crohn's disease	0.15	1	172862234	0.24	1.19	2e-09
18587394	Crohn's disease	0.15	1	200935866	0.3	0.85	1e-11
18587394	Crohn's disease	0.15	6	20728731	0.22	0.83	9e-10
18587394	Crohn's disease	0.15	7	50269672	0.32	0.83	5e-09
18587394	Crohn's disease	0.15	8	126540051	0.38	0.93	5e-09
18587394	Crohn's disease	0.15	9	4981602	0.35	1.12	3e-09
18587394	Crohn's disease	0.15	10	35287650	0.35	1.16	2e-09
18587394	Crohn's disease	0.15	11	76301316	0.39	1.16	1e-09
18587394	Crohn's disease	0.15	12	40601940	0.02	1.54	3e-10
18587394	Crohn's disease	0.15	17	38040763	0.47	1.12	5e-09
18587394	Crohn's disease	0.15	21	16805220	0.43	0.85	7e-09
18587394	Crohn's disease	0.15	21	45615561	0.39	1.13	1e-09
18587394	Crohn's disease	0.15	1	67702526	0.07	0.4	7e-63
18587394	Crohn's disease	0.15	2	234180410	0.47	0.8	2e-32
18587394	Crohn's disease	0.15	3	49721532	0.27	1.2	1e-12
18587394	Crohn's disease	0.15	5	40392728	0.13	1.32	7e-27
18587394	Crohn's disease	0.15	5	131770805	0.43	1.25	2e-18
18587394	Crohn's disease	0.15	5	150258867	0.09	1.33	3e-16
18587394	Crohn's disease	0.15	9	117566440	0.32	0.82	3e-10
18587394	Crohn's disease	0.15	10	101291593	0.48	1.2	3e-16
18587394	Crohn's disease	0.15	16	50763778	0.02	3.99	3e-24
18587394	Crohn's disease	0.15	18	12779947	0.15	1.35	5e-17
18587394	Crohn's disease	0.15	10	64438486	0.39	1.25	4e-20
18660810	Restless legs syndrome	10	9	8846955	0.16	1.31	6e-09
18660810	Restless legs syndrome	10	9	9261737	0.12	1.44	6e-10
18668548	Rheumatoid arthritis	0.6	18	76409597	0.49	1.61	6e-06
18677311	Schizophrenia	0.7	2	185778428	0.41	0.89	2e-07
18677311	Schizophrenia	0.7	11	29162136	0.11	1.16	3e-06
18677311	Schizophrenia	0.7	16	13061611	0.24	1.12	6e-06
18711366	Type 2 diabetes	7.885	6	20657865	0.42	1.22	3e-10
18711366	Type 2 diabetes	7.885	3	185530290	0.32	1.23	1e-09
18711366	Type 2 diabetes	7.885	11	2858546	0.34	1.33	1e-16
18711367	Type 2 diabetes	7.885	11	2839751	0.39	0.71	2e-42
18758461	Chronic lymphocytic leukemia	0.0145	6	411064	0.46	0.65	2e-20
18758461	Chronic lymphocytic leukemia	0.0145	15	70018990	0.37	1.37	5e-12
18758461	Chronic lymphocytic leukemia	0.0145	2	231091223	0.19	1.41	6e-10
18758461	Chronic lymphocytic leukemia	0.0145	11	123361397	0.21	1.45	4e-12
18758461	Chronic lymphocytic leukemia	0.0145	2	111797458	0.2	1.39	2e-10
18758461	Chronic lymphocytic leukemia	0.0145	19	47207654	0.22	1.35	4e-09
18758464	Inflammatory bowel disease	0.445	20	62343956	0.31	0.74	9e-15
18758464	Inflammatory bowel disease	0.445	21	40465534	0.28	0.71	4e-12
18758464	Inflammatory bowel disease	0.445	1	67705958	0.0600000000000001	0.39	7e-11
18758464	Inflammatory bowel disease	0.445	16	50756774	0.17	1.46	4e-10
18758464	Inflammatory bowel disease	0.445	6	32569691	0.31	0.72	1e-08
18758464	Inflammatory bowel disease	0.445	9	117568766	0.31	0.74	3e-08
18794853	Rheumatoid arthritis	0.6	1	2553624	0.33	0.89	1e-07
18794853	Rheumatoid arthritis	0.6	7	92246744	0.24	1.11	4e-06
18794853	Rheumatoid arthritis	0.6	9	34710260	0.34	1.12	3e-08
18794853	Rheumatoid arthritis	0.6	12	57968715	0.37	1.12	9e-08
18794853	Rheumatoid arthritis	0.6	20	44747947	0.25	0.87	8e-09
18794853	Rheumatoid arthritis	0.6	10	6393260	0.2	1.14	4e-06
18794853	Rheumatoid arthritis	0.6	1	114303808	0.1	1.79	6e-42
18794853	Rheumatoid arthritis	0.6	6	32663999	0.5	0.39	4e-186
18794853	Rheumatoid arthritis	0.6	6	138006504	0.22	1.24	2e-09
18794855	Bladder cancer	0.1178	8	128718068	0.45	1.22	9e-12
18794855	Bladder cancer	0.1178	3	189645933	0.27	0.84	1e-07
18823527	Alzheimer's disease	13	4	155654421	0.48	0.61	3e-06
18836448	Ulcerative colitis	0.294	6	32431147	0.45	1.45	6e-18
18836448	Ulcerative colitis	0.294	1	206939904	0.15	1.46	1e-12
18978792	Type 1 diabetes	0.415	2	24692809	0.27	1.07	4e-06
18978792	Type 1 diabetes	0.415	6	90958231	0.47	1.13	5e-12
18978792	Type 1 diabetes	0.415	10	6390450	0.19	1.1	4e-09
18978792	Type 1 diabetes	0.415	15	79235446	0.32	0.86	3e-15
18978792	Type 1 diabetes	0.415	22	37591318	0.43	1.11	2e-08
18978792	Type 1 diabetes	0.415	16	11364079	0.44	1.06	3e-06
18997785	Multiple sclerosis	0.0765	1	10353112	0.27	1.34	3e-10
18997786	Intracranial aneurysm	3.2	2	198631714	0.35	1.24	4e-08
18997786	Intracranial aneurysm	3.2	8	55327091	0.15	1.36	1e-10
18997786	Intracranial aneurysm	3.2	8	55437524	0.19	0.74	2e-09
18997786	Intracranial aneurysm	3.2	9	22083404	0.45	0.78	1e-10
19010793	Multiple sclerosis	0.0765	20	1205886	0.48	0.71	8e-07
19010793	Multiple sclerosis	0.0765	12	41965861	0.49	1.34	2e-06
19010793	Multiple sclerosis	0.0765	8	3828138	0.47	1.36	2e-06
19010793	Multiple sclerosis	0.0765	3	140540718	0.29	0.73	3e-06
19010793	Multiple sclerosis	0.0765	9	17938351	0.39	0.74	3e-06
19010793	Multiple sclerosis	0.0765	2	119395691	0.26	1.38	7e-06
19010793	Multiple sclerosis	0.0765	4	182399695	0.34	1.37	8e-06
19010793	Multiple sclerosis	0.0765	3	147756686	0.47	0.75	8e-06
19010793	Multiple sclerosis	0.0765	2	9250038	0.26	1.38	9e-06
19010793	Multiple sclerosis	0.0765	13	93331886	0.35	1.36	1e-06
19011631	Colorectal cancer	0.2591	19	33532300	0.1	0.87	5e-09
19011631	Colorectal cancer	0.2591	20	6404281	0.36	1.12	2e-10
19011631	Colorectal cancer	0.2591	16	68820946	0.29	1.1	1e-08
19011631	Colorectal cancer	0.2591	14	54410919	0.46	1.11	8e-10
19117981	Prostate cancer	1.5246	22	40452119	0.21	1.18	5e-07
19122664	Ulcerative colitis	0.294	1	20142866	0.37	0.78	7e-09
19122664	Ulcerative colitis	0.294	1	20171860	0.46	0.73	5e-13
19122664	Ulcerative colitis	0.294	1	67725120	0.3	1.29	1e-08
19122664	Ulcerative colitis	0.294	1	67705958	0.07	0.56	1e-08
19122664	Ulcerative colitis	0.294	6	32433167	0.33	0.66	1e-16
19122664	Ulcerative colitis	0.294	12	68504592	0.38	1.35	3e-12
19122664	Ulcerative colitis	0.294	12	68596661	0.055	1.54	5e-07
19122664	Ulcerative colitis	0.294	9	85311147	0.39	1.2	2e-06
19122664	Ulcerative colitis	0.294	7	107503441	0.46	0.81	1e-06
19122664	Ulcerative colitis	0.294	7	107479519	0.3	0.82	5e-06
19122664	Ulcerative colitis	0.294	7	107484437	0.39	1.22	9e-06
19122664	Ulcerative colitis	0.294	7	107580839	0.35	1.21	7e-06
19136949	Alzheimer's disease	13	23	91402220	0.46	1.29	2e-07
19165918	Systemic lupus erythematosus	0.241	6	138195723	0.03	2.28	3e-12
19165918	Systemic lupus erythematosus	0.241	2	191902758	0.19	1.49	8e-11
19165918	Systemic lupus erythematosus	0.241	8	11352541	0.26	1.29	2e-08
19169254	Psoriasis	2.5	6	31252925	0.15	2.64	1e-100
19169254	Psoriasis	2.5	5	158717789	0.2	0.69	2e-28
19169254	Psoriasis	2.5	5	150478318	0.054	1.59	1e-20
19169254	Psoriasis	2.5	5	131995964	0.21	0.79	5e-15
19169254	Psoriasis	2.5	6	138199417	0.32	1.19	9e-12
19169254	Psoriasis	2.5	12	56737973	0.07	0.75	1e-09
19169254	Psoriasis	2.5	1	67694202	0.3	1.13	3e-08
19169254	Psoriasis	2.5	9	135776034	0.48	1.09	6e-06
19169255	Psoriasis	2.5	1	152550018	0.43	1.32	7e-30
19169255	Psoriasis	2.5	5	158750769	0.45	1.28	3e-26
19198609	Myocardial infarction	4	9	22098574	0.44	0.78	3e-44
19198609	Myocardial infarction	4	1	109818530	0.19	0.84	8e-12
19198609	Myocardial infarction	4	1	222823529	0.28	0.88	1e-09
19198609	Myocardial infarction	4	10	44775824	0.16	0.85	7e-09
19198609	Myocardial infarction	4	21	35599128	0.13	1.2	6e-11
19198609	Myocardial infarction	4	6	12927544	0.35	0.89	1e-09
19198609	Myocardial infarction	4	2	203745885	0.14	1.17	1e-08
19198609	Myocardial infarction	4	19	11163601	0.25	0.87	2e-09
19198609	Myocardial infarction	4	1	55496039	0.19	0.87	1e-08
19198611	Coronary heart disease	6.3	NA	NA	0.16	1.2	1e-09
19198611	Coronary heart disease	6.3	NA	NA	0.02	1.82	4e-15
19198612	Coronary heart disease	6.3	3	138122122	0.15	1.15	7e-13
19198612	Coronary heart disease	6.3	12	121435587	0.36	1.08	5e-07
19219042	Breast cancer	1.0793	6	151948366	0.37	1.29	2e-15
19278955	Venous thromboembolism	0.422	9	136149229	0.35	1.81	4e-15
19330030	Breast cancer	1.0793	10	123337335	0.41	1.17	2e-10
19330030	Breast cancer	1.0793	16	52586341	0.27	1.16	1e-09
19330030	Breast cancer	1.0793	5	56023083	0.15	1.23	5e-07
19330030	Breast cancer	1.0793	2	217905832	0.49	0.8	2e-08
19330030	Breast cancer	1.0793	1	121280613	0.39	1.16	7e-10
19330030	Breast cancer	1.0793	14	69034682	0.24	0.94	2e-07
19349984	Atopic dermatitis	17	11	76301316	0.36	1.22	8e-10
19401414	Type 2 diabetes	7.885	6	20657564	0.41	1.27	7e-20
19401414	Type 2 diabetes	7.885	9	22132076	0.45	0.75	2e-29
19401414	Type 2 diabetes	7.885	11	2839751	0.41	0.75	1e-26
19401414	Type 2 diabetes	7.885	3	185511687	0.31	1.14	1e-06
19401414	Type 2 diabetes	7.885	8	118184783	0.43	0.82	2e-14
19401414	Type 2 diabetes	7.885	10	94462882	0.28	1.21	7e-12
19401414	Type 2 diabetes	7.885	10	114758349	0.04	1.54	8e-12
19426955	Asthma	8.5	5	59369794	0.29	1.18	3e-08
19430480	Type 1 diabetes	0.415	1	206939904	0.17	0.84	2e-09
19430480	Type 1 diabetes	0.415	4	26085511	0.3	1.09	5e-10
19430480	Type 1 diabetes	0.415	6	126698719	0.45	1.17	4e-13
19430480	Type 1 diabetes	0.415	7	26891665	0.24	0.88	5e-09
19430480	Type 1 diabetes	0.415	7	51027194	0.05	0.77	4e-08
19430480	Type 1 diabetes	0.415	9	4291747	0.5	0.88	5e-12
19430480	Type 1 diabetes	0.415	10	90023033	0.29	0.75	1e-28
19430480	Type 1 diabetes	0.415	12	9910164	0.37	1.09	2e-11
19430480	Type 1 diabetes	0.415	14	69263599	0.29	0.86	2e-12
19430480	Type 1 diabetes	0.415	14	98498951	0.29	1.09	4e-09
19430480	Type 1 diabetes	0.415	16	28539848	0.42	1.09	3e-13
19430480	Type 1 diabetes	0.415	16	75247245	0.1	1.28	3e-15
19430480	Type 1 diabetes	0.415	17	38066240	0.5	0.87	6e-13
19430480	Type 1 diabetes	0.415	17	38770286	0.35	0.95	1e-09
19430480	Type 1 diabetes	0.415	19	47208481	0.16	0.86	3e-11
19430480	Type 1 diabetes	0.415	20	1610551	0.36	0.9	1e-11
19430480	Type 1 diabetes	0.415	22	30581722	0.39	1.1	3e-16
19430480	Type 1 diabetes	0.415	23	153945602	0.32	1.16	8e-09
19430480	Type 1 diabetes	0.415	1	64108771	0.19	1.1	4e-07
19430480	Type 1 diabetes	0.415	2	12640741	0.46	1.08	2e-06
19430480	Type 1 diabetes	0.415	16	20342572	0.3	1.1	2e-07
19430480	Type 1 diabetes	0.415	17	7633692	0.14	0.92	5e-07
19458352	Primary biliary cirrhosis	0.05	3	159728878	0.39	1.54	2e-14
19458352	Primary biliary cirrhosis	0.05	1	67822377	0.24	1.51	3e-11
19458352	Primary biliary cirrhosis	0.05	17	37922259	0.45	1.29	8e-06
19458352	Primary biliary cirrhosis	0.05	3	160340896	0.28	0.72	1e-06
19483681	Testicular germ cell tumor	0.0724	1	165831649	0.33	1.14	2e-06
19483681	Testicular germ cell tumor	0.0724	4	104137790	0.39	0.83	2e-07
19483681	Testicular germ cell tumor	0.0724	5	141681788	0.46	0.73	3e-13
19483681	Testicular germ cell tumor	0.0724	6	33542538	0.2	1.5	1e-13
19483681	Testicular germ cell tumor	0.0724	12	88890671	0.2	0.39	1e-31
19483681	Testicular germ cell tumor	0.0724	12	88890671	0.17	0.37	3e-30
19503088	Rheumatoid arthritis	0.6	2	61164331	0.34	1.21	2e-12
19503088	Rheumatoid arthritis	0.6	2	204693876	0.49	0.85	6e-09
19503088	Rheumatoid arthritis	0.6	8	11343973	0.24	1.19	6e-09
19525953	Multiple sclerosis	0.0765	6	32413051	0.22	2.75	4e-225
19525953	Multiple sclerosis	0.0765	6	29705659	0.41	0.78	1e-17
19525953	Multiple sclerosis	0.0765	1	117104215	0.12	0.77	3e-10
19525953	Multiple sclerosis	0.0765	10	6099045	0.24	0.87	9e-08
19525953	Multiple sclerosis	0.0765	16	11166688	0.31	0.87	2e-07
19525953	Multiple sclerosis	0.0765	5	35874575	0.25	0.89	2e-06
19525953	Multiple sclerosis	0.0765	12	6442643	0.022	1.58	5e-06
19525953	Multiple sclerosis	0.0765	16	86017663	0.19	0.8	4e-09
19525953	Multiple sclerosis	0.0765	11	60760612	0.25	1.18	4e-09
19525953	Multiple sclerosis	0.0765	2	136976255	0.39	0.84	1e-07
19525953	Multiple sclerosis	0.0765	5	40424426	0.38	0.91	2e-07
19525953	Multiple sclerosis	0.0765	12	123656725	0.24	1.11	7e-07
19525953	Multiple sclerosis	0.0765	10	81036007	0.35	1.12	2e-06
19525953	Multiple sclerosis	0.0765	3	159698945	0.37	1.12	6e-06
19525953	Multiple sclerosis	0.0765	12	6440009	0.45	1.2	2e-11
19525955	Multiple sclerosis	0.0765	12	58162739	0.33	0.81	5e-11
19525955	Multiple sclerosis	0.0765	20	44740196	0.25	1.2	1e-07
19525955	Multiple sclerosis	0.0765	6	32586854	0.15	2.78	7e-184
19525955	Multiple sclerosis	0.0765	1	117100957	0.13	0.78	1e-07
19525955	Multiple sclerosis	0.0765	1	93303603	0.28	1.17	3e-06
19525955	Multiple sclerosis	0.0765	10	6099045	0.27	0.86	7e-06
19525955	Multiple sclerosis	0.0765	8	131092413	0.02	1.59	2e-06
19525955	Multiple sclerosis	0.0765	16	23067260	0.2	1.19	1e-06
19571808	Schizophrenia	0.7	6	27248931	0.22	0.86	1e-12
19571808	Schizophrenia	0.7	11	124606285	0.17	0.87	2e-09
19571808	Schizophrenia	0.7	18	53155002	0.06	1.23	4e-09
19571808	Schizophrenia	0.7	6	32172993	0.13	0.84	2e-10
19571809	Schizophrenia	0.7	6	27143883	0.18	0.78	1e-08
19571809	Schizophrenia	0.7	6	32602269	0.28	0.88	7e-08
19571811	Schizophrenia	0.7	1	97164343	0.18	1.25	6e-07
19571811	Schizophrenia	0.7	3	180550702	0.27	0.91	1e-07
19571811	Schizophrenia	0.7	6	27143883	0.14	0.82	1e-08
19571811	Schizophrenia	0.7	18	53058238	0.03	1.44	1e-07
19578364	Melanoma	0.1623	9	21816528	0.5	0.85	4e-07
19578364	Melanoma	0.1623	11	89011046	0.27	1.29	2e-14
19578364	Melanoma	0.1623	16	89755903	0.09	1.67	3e-27
19578364	Melanoma	0.1623	16	90066936	0.32	1.36	6e-22
19578364	Melanoma	0.1623	22	38544298	0.37	1.2	2e-09
19578366	Glioma	0.0264	9	22043926	0.39	1.42	2e-10
19578366	Glioma	0.0264	20	62309839	0.23	0.66	3e-09
19578366	Glioma	0.0264	20	62318220	0.1	1.6	2e-09
19578367	Glioma	0.0264	5	1286516	0.49	1.27	2e-17
19578367	Glioma	0.0264	5	1288547	0.27	0.79	4e-14
19578367	Glioma	0.0264	8	130491752	0.21	0.81	8e-11
19578367	Glioma	0.0264	8	130685457	0.17	0.74	2e-18
19578367	Glioma	0.0264	9	22068652	0.4	0.81	7e-15
19578367	Glioma	0.0264	11	118477367	0.31	0.85	1e-08
19578367	Glioma	0.0264	20	62309839	0.23	1.28	3e-12
19597491	Atrial fibrillation	0.95	4	111710169	0.12	1.42	1e-14
19597492	Atrial fibrillation	0.95	4	111708287	0.12	1.65	4e-63
19597492	Atrial fibrillation	0.95	16	73051620	0.174	1.25	2e-15
19597492	Atrial fibrillation	0.95	1	11852516	0.053	1.26	6e-07
19648919	Ovarian cancer	0.063	9	16915021	0.32	0.82	5e-19
19648920	Bladder cancer	0.1178	8	143761931	0.46	1.15	2e-10
19734902	Alzheimer's disease	13	8	27464519	0.4	0.86	9e-10
19734902	Alzheimer's disease	13	11	85868640	0.37	0.86	1e-09
19734902	Alzheimer's disease	13	19	45395619	0.15	2.53	2e-157
19734903	Alzheimer's disease	13	NA	NA	0.26	1.22	6e-10
19734903	Alzheimer's disease	13	NA	NA	0.18	1.22	3e-10
19767753	Prostate cancer	1.5246	2	43553949	0.23	1.08	2e-08
19767753	Prostate cancer	1.5246	2	173311553	0.0600000000000001	0.75	9e-23
19767753	Prostate cancer	1.5246	4	95562877	0.35	0.9	4e-15
19767753	Prostate cancer	1.5246	4	106061534	0.45	0.91	3e-14
19767753	Prostate cancer	1.5246	7	20994491	0.2	1.05	9e-06
19767753	Prostate cancer	1.5246	8	23526463	0.45	1.18	3e-30
19767753	Prostate cancer	1.5246	11	2233574	0.2	1.22	3e-33
19767753	Prostate cancer	1.5246	22	43500212	0.47	0.86	6e-29
19767753	Prostate cancer	1.5246	4	95514609	0.46	1.08	1e-11
19767754	Prostate cancer	1.5246	3	128038373	0.28	1.12	3e-10
19767754	Prostate cancer	1.5246	8	128323181	0.36	0.88	5e-10
19767754	Prostate cancer	1.5246	19	38735613	0.46	0.89	2e-11
19767754	Prostate cancer	1.5246	11	68978580	0.2	1.23	7e-12
19767754	Prostate cancer	1.5246	8	128124916	0.04	1.8	3e-14
19767754	Prostate cancer	1.5246	17	36098040	0.48	0.84	8e-06
19767754	Prostate cancer	1.5246	8	128320346	0.15	1.21	6e-15
19767754	Prostate cancer	1.5246	8	128485038	0.11	1.58	2e-19
19836008	Lung cancer	0.0965	5	1286516	0.5	0.89	2e-10
19836008	Lung cancer	0.0965	15	78894339	0.35	1.31	2e-51
19836008	Lung cancer	0.0965	5	1342714	0.41	0.89	2e-10
19836008	Lung cancer	0.0965	6	31620520	0.1	1.22	5e-12
19836008	Lung cancer	0.0965	6	28776117	0.09	1.16	2e-08
19838193	Systemic lupus erythematosus	0.241	1	173191475	0.27	1.46	3e-32
19838193	Systemic lupus erythematosus	0.241	2	33701890	0.15	0.7	1e-15
19838193	Systemic lupus erythematosus	0.241	2	191964633	0.33	1.51	5e-42
19838193	Systemic lupus erythematosus	0.241	5	150458146	0.24	0.81	2e-09
19838193	Systemic lupus erythematosus	0.241	6	106568034	0.26	1.25	5e-12
19838193	Systemic lupus erythematosus	0.241	6	138196066	0.04	1.72	1e-17
19838193	Systemic lupus erythematosus	0.241	7	50305863	0.32	0.72	3e-23
19838193	Systemic lupus erythematosus	0.241	7	75173180	0.29	0.83	2e-08
19838193	Systemic lupus erythematosus	0.241	7	128573967	0.13	1.43	8e-19
19838193	Systemic lupus erythematosus	0.241	8	11340181	0.24	0.69	2e-24
19838193	Systemic lupus erythematosus	0.241	10	50119054	0.29	1.24	7e-12
19838193	Systemic lupus erythematosus	0.241	11	118573519	0.3	1.29	1e-16
19838193	Systemic lupus erythematosus	0.241	11	128311059	0.34	1.37	2e-25
19838193	Systemic lupus erythematosus	0.241	12	129300694	0.2	1.26	2e-11
19838193	Systemic lupus erythematosus	0.241	16	30642867	0.08	1.31	3e-08
19838193	Systemic lupus erythematosus	0.241	22	21917190	0.48	1.28	1e-16
19838193	Systemic lupus erythematosus	0.241	16	30635659	0.08	1.29	3e-07
19915572	Ulcerative colitis	0.294	7	107495434	0.41	1.11	3e-08
19915572	Ulcerative colitis	0.294	16	68591230	0.24	0.85	3e-08
19915572	Ulcerative colitis	0.294	20	43065028	0.48	0.85	9e-17
19915572	Ulcerative colitis	0.294	1	22698447	0.17	0.91	3e-07
19915572	Ulcerative colitis	0.294	13	40505510	0.46	1.1	3e-07
19915573	Ulcerative colitis	0.294	6	31111356	0.15	2.73	4e-67
19915573	Ulcerative colitis	0.294	1	161479745	0.22	0.63	2e-12
19915573	Ulcerative colitis	0.294	13	27531267	0.23	1.35	7e-08
19915573	Ulcerative colitis	0.294	9	5213687	0.19	1.34	1e-06
19915573	Ulcerative colitis	0.294	7	107453103	0.35	0.76	1e-07
19915573	Ulcerative colitis	0.294	6	32363844	0.09	0.55	3e-06
19915573	Ulcerative colitis	0.294	6	32433167	0.39	0.52	5e-22
19915574	Inflammatory bowel disease	0.445	19	33750314	0.18	1.21	4e-10
19915574	Inflammatory bowel disease	0.445	22	30529631	0.46	1.15	2e-09
19915574	Inflammatory bowel disease	0.445	16	28837515	0.37	1.14	2e-09
19915574	Inflammatory bowel disease	0.445	10	81060317	0.32	0.86	6e-09
19915575	Parkinson's disease	2	17	43719143	0.18	0.77	2e-16
19915575	Parkinson's disease	2	4	90678541	0.49	0.81	2e-16
19915575	Parkinson's disease	2	1	205713378	0.03	0.66	7e-08
19915575	Parkinson's disease	2	17	44828931	0.17	0.78	1e-14
19915575	Parkinson's disease	2	14	54290830	0.48	1.13	3e-06
19915575	Parkinson's disease	2	10	104591393	0.09	0.8	7e-08
19915575	Parkinson's disease	2	10	15561543	0.11	0.84	5e-06
19915575	Parkinson's disease	2	4	90797301	0.09	1.32	1e-07
19915575	Parkinson's disease	2	20	13296912	0.13	0.85	5e-06
19915575	Parkinson's disease	2	4	77198986	0.34	0.89	4e-07
19966805	Type 1 diabetes	0.415	19	10475652	0.29	0.86	4e-09
19966805	Type 1 diabetes	0.415	14	101306045	0.43	0.9	1e-10
20032318	Asthma	8.5	1	197325908	0.15	0.7	2e-13
20159113	Multiple sclerosis	0.0765	17	40514201	0.41	1.15	3e-10
20159113	Multiple sclerosis	0.0765	6	32401217	0.13	3.43	2e-25
20159242	Asthma	8.5	5	131901225	0.21	1.64	3e-07
20169177	Systemic lupus erythematosus	0.241	11	128328959	0.35	1.29	2e-11
20169177	Systemic lupus erythematosus	0.241	10	50025396	0.28	1.3	8e-12
20173747	Atrial fibrillation	0.95	4	111718067	0.26	2.03	3e-28
20173747	Atrial fibrillation	0.95	1	154814353	0.3	1.52	2e-21
20174558	Type 2 diabetes	7.885	17	2216258	0.38	0.78	3e-09
20174558	Type 2 diabetes	7.885	9	8879118	0.06	1.57	9e-10
20174558	Type 2 diabetes	7.885	11	2857194	0.33	1.29	1e-09
20190752	Celiac disease	0.75	1	192536813	0.16	0.8	2e-17
20190752	Celiac disease	0.75	2	61186829	0.4	1.15	4e-13
20190752	Celiac disease	0.75	2	103070568	0.24	1.19	1e-15
20190752	Celiac disease	0.75	2	181996045	0.45	1.13	5e-11
20190752	Celiac disease	0.75	2	204802578	0.22	1.14	6e-09
20190752	Celiac disease	0.75	3	46235201	0.1	1.3	3e-17
20190752	Celiac disease	0.75	3	159665050	0.13	1.36	4e-28
20190752	Celiac disease	0.75	3	188112554	0.49	1.29	3e-40
20190752	Celiac disease	0.75	4	123115502	0.14	0.74	2e-27
20190752	Celiac disease	0.75	6	32605884	0.26	6.23	1e-50
20190752	Celiac disease	0.75	6	137973068	0.22	1.23	4e-19
20190752	Celiac disease	0.75	6	159465977	0.43	1.16	3e-15
20190752	Celiac disease	0.75	12	112007756	0.5	0.83	7e-21
20190752	Celiac disease	0.75	18	12809340	0.17	1.17	3e-10
20190752	Celiac disease	0.75	1	2526746	0.34	0.89	3e-09
20190752	Celiac disease	0.75	1	25303576	0.48	0.89	2e-10
20190752	Celiac disease	0.75	1	200892137	0.36	0.89	4e-09
20190752	Celiac disease	0.75	2	68598955	0.28	0.88	8e-09
20190752	Celiac disease	0.75	3	33015469	0.46	1.13	3e-09
20190752	Celiac disease	0.75	3	119118796	0.39	1.13	8e-09
20190752	Celiac disease	0.75	6	90926612	0.4	1.13	4e-10
20190752	Celiac disease	0.75	6	128278798	0.31	1.17	3e-14
20190752	Celiac disease	0.75	8	129264589	0.24	0.88	3e-09
20190752	Celiac disease	0.75	10	81058027	0.47	0.89	9e-10
20190752	Celiac disease	0.75	11	128380974	0.24	1.21	5e-16
20190752	Celiac disease	0.75	16	11403893	0.16	0.86	3e-08
20190752	Celiac disease	0.75	21	45647421	0.28	0.88	2e-09
20190752	Celiac disease	0.75	1	8046672	0.19	1.14	9e-08
20190752	Celiac disease	0.75	1	61791863	0.38	0.9	1e-07
20190752	Celiac disease	0.75	1	167411384	0.39	0.91	4e-07
20190752	Celiac disease	0.75	1	172711000	0.49	1.1	2e-06
20190752	Celiac disease	0.75	3	69252899	0.1	1.19	2e-07
20190752	Celiac disease	0.75	3	169492101	0.25	1.12	5e-07
20190752	Celiac disease	0.75	6	383546	0.08	1.21	6e-08
20190752	Celiac disease	0.75	7	37374510	0.17	1.14	2e-07
20190752	Celiac disease	0.75	13	50835715	0.18	1.13	7e-07
20190752	Celiac disease	0.75	14	69278204	0.26	1.12	4e-07
20190752	Celiac disease	0.75	17	44865439	0.25	0.9	1e-06
20190752	Celiac disease	0.75	22	21982892	0.2	1.13	2e-07
20190752	Celiac disease	0.75	23	12971524	0.26	0.88	6e-08
20228798	Ulcerative colitis	0.294	7	98760504	0.04	1.56	9e-11
20228798	Ulcerative colitis	0.294	22	50435480	0.49	1.17	4e-08
20228798	Ulcerative colitis	0.294	1	20227723	0.48	0.71	9e-22
20228798	Ulcerative colitis	0.294	1	206943968	0.16	1.35	1e-12
20228798	Ulcerative colitis	0.294	6	32432835	0.33	0.69	4e-15
20228798	Ulcerative colitis	0.294	10	101290301	0.46	1.22	2e-06
20304703	Lung cancer	0.0965	13	92445229	0.26	1.46	6e-06
20348956	Bladder cancer	0.1178	4	1734239	0.19	1.24	1e-11
20348956	Bladder cancer	0.1178	8	128718068	0.44	1.21	7e-12
20348956	Bladder cancer	0.1178	3	189645933	0.27	0.84	6e-08
20364137	Intracranial aneurysm	3.2	8	55310711	0.21	1.17	5e-07
20364137	Intracranial aneurysm	3.2	8	55437524	0.19	0.78	1e-12
20364137	Intracranial aneurysm	3.2	9	22083404	0.44	0.76	2e-22
20364137	Intracranial aneurysm	3.2	10	104719096	0.09	0.78	1e-09
20364137	Intracranial aneurysm	3.2	13	33693837	0.21	1.2	3e-09
20364137	Intracranial aneurysm	3.2	18	20223695	0.49	1.22	1e-12
20383147	Systemic sclerosis	0.0744	1	167420425	0.41	0.86	3e-09
20383147	Systemic sclerosis	0.0744	6	32663851	0.47	0.73	4e-17
20383147	Systemic sclerosis	0.0744	2	191902758	0.2	1.3	3e-09
20385819	Age-related macular degeneration	1.47	22	33084511	0.05	0.71	1e-11
20385819	Age-related macular degeneration	1.47	15	58687880	0.44	0.88	1e-07
20385819	Age-related macular degeneration	1.47	16	56993324	0.32	1.19	7e-07
20385819	Age-related macular degeneration	1.47	1	196679455	0.434	0.32	2e-76
20385819	Age-related macular degeneration	1.47	10	124219275	0.164	3.4	4e-60
20385819	Age-related macular degeneration	1.47	6	31930462	0.158	0.46	3e-21
20385819	Age-related macular degeneration	1.47	19	6718387	0.163	1.74	1e-10
20385819	Age-related macular degeneration	1.47	4	110638810	0.395	1.31	3e-07
20385819	Age-related macular degeneration	1.47	1	196646176	0.351	1.88	6e-16
20385819	Age-related macular degeneration	1.47	6	31906010	0.012	4.31	2e-08
20385826	Age-related macular degeneration	1.47	15	58678512	0.3	0.82	1e-08
20385826	Age-related macular degeneration	1.47	22	33084511	0.04	0.62	4e-09
20385826	Age-related macular degeneration	1.47	15	58687880	0.45	0.86	2e-08
20385826	Age-related macular degeneration	1.47	6	7118990	0.36	0.87	1e-06
20385826	Age-related macular degeneration	1.47	3	99396272	0.12	1.24	3e-06
20410501	Vitiligo	1.5	1	8526142	0.37	1.36	7e-15
20410501	Vitiligo	1.5	1	114377568	0.095	1.39	1e-07
20410501	Vitiligo	1.5	6	29943067	0.29	1.49	1e-21
20410501	Vitiligo	1.5	6	32373698	0.37	1.42	7e-19
20410501	Vitiligo	1.5	10	6098824	0.465	0.79	3e-09
20410501	Vitiligo	1.5	11	89011046	0.267	0.65	2e-18
20410501	Vitiligo	1.5	14	25102160	0.236	1.28	3e-08
20410501	Vitiligo	1.5	21	43836186	0.373	1.27	1e-09
20410501	Vitiligo	1.5	22	37581485	0.419	1.38	2e-16
20410501	Vitiligo	1.5	3	188112554	0.44	1.31	1e-11
20418489	Type 2 diabetes	7.885	2	161171454	0.22	0.9	4e-08
20436471	Paget's disease	2.05	10	13155726	0.45	0.65	6e-13
20436471	Paget's disease	2.05	18	60060735	0.38	1.46	2e-11
20436471	Paget's disease	2.05	1	110366083	0.49	0.55	5e-24
20436471	Paget's disease	2.05	18	60082093	0.34	1.52	5e-13
20453838	Breast cancer	1.0793	10	123337335	0.42	1.43	4e-31
20453838	Breast cancer	1.0793	16	52586341	0.26	1.3	3e-15
20453838	Breast cancer	1.0793	5	56031884	0.28	1.22	5e-09
20453838	Breast cancer	1.0793	8	128387852	0.42	0.85	6e-07
20453838	Breast cancer	1.0793	2	217905832	0.49	1.21	2e-10
20453838	Breast cancer	1.0793	11	1941946	0.47	0.85	7e-07
20453838	Breast cancer	1.0793	6	151914113	0.07	1.3	3e-06
20453838	Breast cancer	1.0793	3	27416013	0.47	1.16	6e-07
20453838	Breast cancer	1.0793	9	22062134	0.17	1.09	3e-08
20453838	Breast cancer	1.0793	10	5886734	0.43	0.94	5e-07
20453838	Breast cancer	1.0793	10	64278682	0.15	0.86	5e-15
20453838	Breast cancer	1.0793	10	80841148	0.39	1.07	4e-09
20453838	Breast cancer	1.0793	11	69328764	0.15	1.15	3e-15
20453840	Multiple sclerosis	0.0765	3	105586714	0.174	0.71	2e-10
20453840	Multiple sclerosis	0.0765	6	32603007	0.26	2.05	1e-20
20453841	Rheumatoid arthritis	0.6	6	167532793	0.46	1.19	8e-19
20453841	Rheumatoid arthritis	0.6	6	32671103	0.22	1.97	2e-58
20453841	Rheumatoid arthritis	0.6	2	191964633	0.33	1.17	2e-06
20453841	Rheumatoid arthritis	0.6	6	138196066	0.07	1.31	2e-06
20453842	Rheumatoid arthritis	0.6	2	65595586	0.49	1.13	5e-10
20453842	Rheumatoid arthritis	0.6	5	55438580	0.21	0.78	1e-11
20453842	Rheumatoid arthritis	0.6	5	102596720	0.32	0.88	4e-08
20453842	Rheumatoid arthritis	0.6	3	58556841	0.09	1.29	5e-08
20453842	Rheumatoid arthritis	0.6	4	26108197	0.3	1.14	1e-16
20453842	Rheumatoid arthritis	0.6	6	167534290	0.43	1.13	2e-11
20453842	Rheumatoid arthritis	0.6	7	128594183	0.11	1.19	4e-11
20453842	Rheumatoid arthritis	0.6	2	100806940	0.46	1.12	1e-14
20453842	Rheumatoid arthritis	0.6	9	34743681	0.16	0.84	4e-10
20453842	Rheumatoid arthritis	0.6	10	6098949	0.4	1.14	1e-11
20453842	Rheumatoid arthritis	0.6	1	167408670	0.42	0.9	2e-06
20453842	Rheumatoid arthritis	0.6	4	123218313	0.15	1.12	7e-07
20453842	Rheumatoid arthritis	0.6	12	111884608	0.49	0.93	6e-06
20453842	Rheumatoid arthritis	0.6	14	75960536	0.19	1.16	1e-07
20453842	Rheumatoid arthritis	0.6	17	38040763	0.47	1.1	9e-07
20453842	Rheumatoid arthritis	0.6	21	43836186	0.37	1.11	4e-06
20453842	Rheumatoid arthritis	0.6	1	2553624	0.32	0.89	4e-06
20453842	Rheumatoid arthritis	0.6	1	114377568	0.1	1.94	9e-74
20453842	Rheumatoid arthritis	0.6	2	61136129	0.36	1.13	8e-07
20453842	Rheumatoid arthritis	0.6	2	100835734	0.47	1.12	2e-06
20453842	Rheumatoid arthritis	0.6	2	191964633	0.22	1.16	3e-07
20453842	Rheumatoid arthritis	0.6	2	204738919	0.44	0.87	1e-08
20453842	Rheumatoid arthritis	0.6	6	138006504	0.22	1.22	9e-13
20453842	Rheumatoid arthritis	0.6	9	123690239	0.43	1.13	2e-07
20453842	Rheumatoid arthritis	0.6	10	6393260	0.19	0.87	2e-06
20453842	Rheumatoid arthritis	0.6	20	44747947	0.25	1.18	3e-09
20453842	Rheumatoid arthritis	0.6	1	38624129	0.24	0.86	4e-07
20453842	Rheumatoid arthritis	0.6	15	69995344	0.49	1.13	2e-06
20453842	Rheumatoid arthritis	0.6	6	32282854	0.22	2.88	1e-299
20460622	Alzheimer's disease	13	19	45395619	0.14	2.53	1e-295
20526339	Vitiligo	1.5	6	31837066	0.06	1.9	1e-48
20526339	Vitiligo	1.5	6	31258837	0.383	0.74	2e-33
20526339	Vitiligo	1.5	6	167360389	0.38	1.2	1e-16
20526339	Vitiligo	1.5	10	81015896	0.195	0.88	8e-07
20543847	Testicular germ cell tumor	0.0724	5	1286516	0.49	1.33	8e-15
20543847	Testicular germ cell tumor	0.0724	5	1308552	0.19	1.54	1e-23
20543847	Testicular germ cell tumor	0.0724	9	863635	0.38	0.73	1e-23
20543847	Testicular germ cell tumor	0.0724	12	14653867	0.38	0.79	6e-10
20543847	Testicular germ cell tumor	0.0724	5	141681788	0.46	0.68	1e-14
20543847	Testicular germ cell tumor	0.0724	12	88953561	0.22	0.45	2e-26
20585626	Breast cancer	1.0793	16	52599188	0.24	1.24	1e-28
20622879	Behcet's disease	0.0052	1	67753508	0.49	0.74	2e-11
20622879	Behcet's disease	0.0052	1	206946634	0.31	1.45	1e-14
20639880	Primary biliary cirrhosis	0.05	7	128594183	0.11	1.63	3e-10
20639880	Primary biliary cirrhosis	0.05	17	37976469	0.49	0.72	2e-09
20639880	Primary biliary cirrhosis	0.05	19	50926742	0.23	1.46	8e-11
20639880	Primary biliary cirrhosis	0.05	1	67822377	0.232	1.48	8e-12
20639880	Primary biliary cirrhosis	0.05	3	159728878	0.394	1.44	8e-12
20639880	Primary biliary cirrhosis	0.05	6	32657578	0.371	1.75	3e-26
20676098	Prostate cancer	1.5246	2	20888265	0.44	1.15	8e-08
20676098	Prostate cancer	1.5246	5	1895829	0.44	1.26	4e-18
20676098	Prostate cancer	1.5246	6	41536427	0.41	1.15	8e-08
20676098	Prostate cancer	1.5246	6	117210052	0.37	1.22	2e-12
20676098	Prostate cancer	1.5246	13	73728139	0.38	1.18	3e-09
20700438	Lung cancer	0.0965	5	1286516	0.39	1.46	2e-22
20711177	Parkinson's disease	2	6	32409530	0.4	1.26	2e-10
20711177	Parkinson's disease	2	4	858332	0.09	1.46	3e-09
20711177	Parkinson's disease	2	4	90641340	0.36	1.38	3e-11
20711177	Parkinson's disease	2	17	44828931	0.22	0.74	1e-06
20729852	Esophageal cancer	0.0083	10	96070375	0.15	1.36	4e-09
20729852	Esophageal cancer	0.0083	1	155162067	0.16	0.75	4e-07
20729852	Esophageal cancer	0.0083	10	96058298	0.207	1.35	2e-09
20729852	Esophageal cancer	0.0083	22	29130012	0.25	1.3	1e-08
20802479	Migraine	11.7	8	98166913	0.21	1.18	2e-11
20818381	Type 2 diabetes	7.885	15	62396389	0.42	0.9	9e-14
20852631	Breast cancer	1.0793	19	17389704	0.17	1.26	2e-09
20860503	Asthma	8.5	2	102986222	0.38	0.87	3e-09
20860503	Asthma	8.5	6	32625869	0.42	0.85	7e-14
20860503	Asthma	8.5	9	6190076	0.16	1.2	9e-10
20860503	Asthma	8.5	15	67446785	0.49	1.12	4e-09
20860503	Asthma	8.5	17	38062196	0.45	0.85	1e-07
20860503	Asthma	8.5	17	38121993	0.45	1.17	5e-09
20860503	Asthma	8.5	22	37534034	0.44	0.89	1e-08
20860503	Asthma	8.5	5	131723288	0.45	1.11	2e-07
20860503	Asthma	8.5	5	131995843	0.2	1.15	1e-07
20860503	Asthma	8.5	15	61069988	0.14	0.85	1e-07
20862305	Type 2 diabetes	7.885	10	12314997	0.43	0.88	1e-08
20862305	Type 2 diabetes	7.885	13	80717156	0.29	0.87	6e-09
20862305	Type 2 diabetes	7.885	15	62404382	0.27	0.88	7e-07
20862305	Type 2 diabetes	7.885	10	94465559	0.17	1.17	9e-06
20871597	Lung cancer	0.0965	3	189383183	0.33	0.76	7e-12
20871597	Lung cancer	0.0965	5	1286516	0.39	1.27	3e-11
20876614	Lung cancer	0.0965	17	5907443	0.07	1.43	8e-06
20876614	Lung cancer	0.0965	18	7042911	0.22	0.77	7e-06
20876614	Lung cancer	0.0965	3	194858374	0.44	1.3	2e-08
20885792	Alzheimer's disease	13	19	45395619	0.2	2.94	5e-36
20885792	Alzheimer's disease	13	6	151207078	0.07	2.1	2e-10
20885792	Alzheimer's disease	13	19	45382034	0.46	1.41	1e-07
20885792	Alzheimer's disease	13	2	109635257	0.08	1.76	4e-08
20953188	Psoriasis	2.5	5	158759900	0.44	0.65	1e-20
20953189	Psoriasis	2.5	17	26106675	0.35	1.19	4e-11
20953189	Psoriasis	2.5	16	30942625	0.37	1.16	9e-10
20953189	Psoriasis	2.5	14	35682172	0.25	0.87	2e-08
20953189	Psoriasis	2.5	20	48522330	0.43	0.83	2e-07
20953189	Psoriasis	2.5	12	56439209	0.1	0.85	1e-06
20953189	Psoriasis	2.5	20	43980726	0.21	0.88	1e-07
20953189	Psoriasis	2.5	17	21707060	0.23	1.17	1e-07
20953189	Psoriasis	2.5	2	61091950	0.44	0.87	6e-06
20953190	Psoriasis	2.5	1	24519920	0.27	0.88	7e-08
20953190	Psoriasis	2.5	2	61081542	0.44	0.89	4e-09
20953190	Psoriasis	2.5	2	163260691	0.14	0.78	1e-13
20953190	Psoriasis	2.5	3	18784423	0.19	1.14	1e-07
20953190	Psoriasis	2.5	5	96101944	0.36	1.13	3e-11
20953190	Psoriasis	2.5	6	111673714	0.25	1.25	5e-20
20953190	Psoriasis	2.5	14	35832666	0.43	0.84	2e-11
20953190	Psoriasis	2.5	19	10469975	0.1	0.71	4e-11
20953190	Psoriasis	2.5	NA	NA	0.06	1.37	2e-16
20953190	Psoriasis	2.5	19	10472933	0.47	1.13	4e-09
20972438	Bladder cancer	0.1178	22	39332623	0.38	0.85	8e-12
20972438	Bladder cancer	0.1178	19	30296853	0.33	1.13	2e-11
20972438	Bladder cancer	0.1178	2	234565283	0.08	0.84	1e-07
20972438	Bladder cancer	0.1178	8	18272881	0.2	0.87	4e-11
20972438	Bladder cancer	0.1178	8	128718068	0.45	1.21	2e-18
20972438	Bladder cancer	0.1178	8	143761931	0.46	1.13	4e-11
20972438	Bladder cancer	0.1178	5	1322087	0.46	0.9	5e-07
20972438	Bladder cancer	0.1178	4	1734239	0.19	1.2	4e-13
20972438	Bladder cancer	0.1178	NA	NA	0.49	0.68	5e-31
20972438	Bladder cancer	0.1178	3	189645933	0.27	0.85	2e-10
21044948	Parkinson's disease	2	3	28705764	0.36	1.23	3e-06
21044948	Parkinson's disease	2	4	90641340	0.36	1.27	9e-16
21044948	Parkinson's disease	2	17	44081064	0.24	0.77	7e-12
21044949	Systemic lupus erythematosus	0.241	13	41558110	0.22	1.26	1e-08
21084426	Parkinson's disease	2	4	15737348	0.45	0.88	2e-06
21084426	Parkinson's disease	2	12	106949987	0.37	1.16	2e-07
21084426	Parkinson's disease	2	4	90641340	0.35	1.37	3e-08
21088011	Coronary heart disease	6.3	10	30316072	0.44	1.15	1e-11
21102463	Crohn's disease	0.15	10	64445564	0.462	0.81	4e-22
21102463	Crohn's disease	0.15	10	81060317	0.331	0.84	1e-30
21102463	Crohn's disease	0.15	14	69210199	0.416	0.93	2e-10
21102463	Crohn's disease	0.15	22	21928641	0.203	1.1	5e-16
21102463	Crohn's disease	0.15	10	59913151	0.226	0.84	9e-17
21102463	Crohn's disease	0.15	19	10469975	0.084	1.12	1e-12
21102463	Crohn's disease	0.15	1	172853460	0.246	1.22	2e-15
21102463	Crohn's disease	0.15	9	117552885	0.318	0.83	1e-15
21102463	Crohn's disease	0.15	13	43052880	0.346	1.1	5e-10
21102463	Crohn's disease	0.15	2	43806918	0.129	1.14	2e-14
21102463	Crohn's disease	0.15	6	159490436	0.393	1.1	2e-11
21102463	Crohn's disease	0.15	2	231116874	0.187	1.12	3e-13
21102463	Crohn's disease	0.15	15	67442596	0.233	1.12	3e-19
21102463	Crohn's disease	0.15	5	131784393	0.422	1.23	1e-20
21102463	Crohn's disease	0.15	1	155230131	0.25	1.13	2e-13
21102463	Crohn's disease	0.15	20	62349586	0.291	0.89	3e-15
21102463	Crohn's disease	0.15	1	114377568	0.093	0.79	4e-09
21102463	Crohn's disease	0.15	18	12809340	0.153	1.25	1e-14
21102463	Crohn's disease	0.15	5	40410584	0.394	0.75	7e-36
21102463	Crohn's disease	0.15	11	64097233	0.374	0.91	6e-10
21102463	Crohn's disease	0.15	6	106435025	0.301	1.13	4e-08
21102463	Crohn's disease	0.15	2	198896895	0.473	1.06	4e-09
21102463	Crohn's disease	0.15	16	50756881	0.26	1.53	4e-69
21102463	Crohn's disease	0.15	10	101284237	0.492	1.22	2e-20
21102463	Crohn's disease	0.15	5	141479065	0.204	0.94	2e-09
21102463	Crohn's disease	0.15	12	40792300	0.025	1.74	6e-21
21102463	Crohn's disease	0.15	22	30592487	0.471	1.08	7e-12
21102463	Crohn's disease	0.15	3	49721532	0.297	1.22	6e-17
21102463	Crohn's disease	0.15	17	40570772	0.244	0.87	3e-08
21102463	Crohn's disease	0.15	22	39659773	0.17	0.81	1e-26
21102463	Crohn's disease	0.15	6	31542308	0.209	1.19	4e-11
21102463	Crohn's disease	0.15	9	4981602	0.349	1.18	1e-13
21102463	Crohn's disease	0.15	5	150270420	0.088	1.37	8e-19
21102463	Crohn's disease	0.15	10	6102012	0.148	0.9	3e-09
21102463	Crohn's disease	0.15	16	28490517	0.386	1.07	2e-11
21102463	Crohn's disease	0.15	1	67705958	0.0679999999999999	0.38	1e-64
21102463	Crohn's disease	0.15	2	103054449	0.231	1.19	2e-12
21102463	Crohn's disease	0.15	5	158787385	0.332	1.18	5e-14
21102463	Crohn's disease	0.15	1	7879063	0.19	1.05	7e-09
21102463	Crohn's disease	0.15	1	206939904	0.157	1.12	2e-14
21102463	Crohn's disease	0.15	7	50304461	0.31	0.88	1e-08
21102463	Crohn's disease	0.15	21	45615023	0.391	1.18	2e-14
21102463	Crohn's disease	0.15	17	38040763	0.458	1.14	2e-09
21102463	Crohn's disease	0.15	19	1124835	0.247	1.16	8e-12
21102463	Crohn's disease	0.15	2	27742603	0.418	1.15	5e-11
21102463	Crohn's disease	0.15	14	88472595	0.119	1.23	4e-18
21102463	Crohn's disease	0.15	19	49214274	0.487	1.07	7e-12
21102463	Crohn's disease	0.15	11	61557803	0.341	1.08	2e-11
21102463	Crohn's disease	0.15	5	96244549	0.409	1.05	1e-10
21102463	Crohn's disease	0.15	2	25492467	0.326	1.06	9e-10
21102463	Crohn's disease	0.15	1	197727642	0.302	1.04	9e-09
21102463	Crohn's disease	0.15	10	35535695	0.315	1.15	1e-09
21102463	Crohn's disease	0.15	5	173279842	0.429	0.93	3e-12
21102463	Crohn's disease	0.15	6	20728731	0.216	0.85	1e-08
21102463	Crohn's disease	0.15	1	160830268	0.199	0.87	6e-07
21102463	Crohn's disease	0.15	6	167406633	0.478	0.85	3e-12
21102463	Crohn's disease	0.15	17	32593665	0.277	0.83	2e-13
21102463	Crohn's disease	0.15	9	139266496	0.411	1.18	1e-36
21102463	Crohn's disease	0.15	2	61224259	0.42	1.14	7e-09
21102463	Crohn's disease	0.15	1	200877562	0.274	0.88	2e-07
21102463	Crohn's disease	0.15	13	44457925	0.245	1.17	1e-10
21102463	Crohn's disease	0.15	11	76301375	0.389	1.17	6e-13
21102463	Crohn's disease	0.15	6	90973159	0.342	0.93	5e-09
21102463	Crohn's disease	0.15	2	234184417	0.471	0.75	7e-41
21102463	Crohn's disease	0.15	3	18706858	0.322	1.08	7e-09
21102463	Crohn's disease	0.15	5	72551134	0.4	0.89	6e-12
21102463	Crohn's disease	0.15	6	3433318	0.361	0.91	7e-09
21102463	Crohn's disease	0.15	8	129567181	0.135	0.81	4e-18
21102463	Crohn's disease	0.15	19	33757062	0.388	0.94	9e-09
21102463	Crohn's disease	0.15	21	16812552	0.421	0.86	9e-12
21102463	Crohn's disease	0.15	8	126537570	0.391	0.85	2e-12
21131588	Chronic lymphocytic leukemia	0.0145	16	85944439	0.34	0.64	3e-09
21131588	Chronic lymphocytic leukemia	0.0145	6	32578082	0.26	1.69	7e-09
21131588	Chronic lymphocytic leukemia	0.0145	6	32606756	0.27	1.61	9e-08
21131588	Chronic lymphocytic leukemia	0.0145	6	417727	0.49	1.38	2e-06
21150878	Asthma	8.5	17	38095174	0.43	1.33	5e-07
21151128	Polycystic ovary syndrome	6.6	2	48978159	0.24	0.71	8e-21
21151128	Polycystic ovary syndrome	6.6	2	43721508	0.29	0.72	3e-23
21151128	Polycystic ovary syndrome	6.6	9	126525212	0.22	1.34	8e-19
21151128	Polycystic ovary syndrome	6.6	2	43638838	0.09	0.67	2e-23
21151128	Polycystic ovary syndrome	6.6	9	126446778	0.09	1.51	9e-18
21239051	Coronary heart disease	6.3	15	79080234	0.4	0.84	5e-13
21239051	Coronary heart disease	6.3	9	136142203	0.37	1.21	8e-09
21242260	Colorectal cancer	0.2591	8	128413305	0.34	1.18	2e-08
21263130	Breast cancer	1.0793	2	217905832	0.48	0.86	2e-10
21263130	Breast cancer	1.0793	3	27416013	0.49	1.14	2e-08
21263130	Breast cancer	1.0793	5	44662515	0.42	1.17	8e-11
21263130	Breast cancer	1.0793	8	128387852	0.4	0.86	3e-11
21263130	Breast cancer	1.0793	10	123346190	0.42	1.31	1e-30
21263130	Breast cancer	1.0793	16	52635164	0.43	1.15	4e-10
21263130	Breast cancer	1.0793	9	110888478	0.39	0.89	2e-10
21263130	Breast cancer	1.0793	6	151939350	0.08	1.19	1e-07
21263130	Breast cancer	1.0793	10	123625190	0.17	1.12	2e-06
21292315	Parkinson's disease	2	1	156030037	0.03	1.47	4e-12
21292315	Parkinson's disease	2	2	135592381	0.46	1.1	7e-09
21292315	Parkinson's disease	2	2	169117025	0.12	1.18	4e-10
21292315	Parkinson's disease	2	3	182821275	0.14	0.84	8e-12
21292315	Parkinson's disease	2	4	939087	0.31	1.16	4e-12
21292315	Parkinson's disease	2	4	15737101	0.44	0.87	1e-16
21292315	Parkinson's disease	2	4	90637601	0.39	1.29	2e-47
21292315	Parkinson's disease	2	NA	NA	0.24	0.78	2e-14
21292315	Parkinson's disease	2	12	40620808	0.08	1.27	6e-14
21292315	Parkinson's disease	2	12	123296294	0.41	1.14	3e-13
21292315	Parkinson's disease	2	17	43714850	0.22	0.79	1e-28
21297633	Ulcerative colitis	0.294	1	20171860	0.46	0.77	4e-35
21297633	Ulcerative colitis	0.294	1	67705958	0.0600000000000001	0.57	5e-28
21297633	Ulcerative colitis	0.294	1	161479745	0.49	0.83	2e-20
21297633	Ulcerative colitis	0.294	1	206939904	0.16	1.25	6e-17
21297633	Ulcerative colitis	0.294	2	61204856	0.39	1.19	2e-14
21297633	Ulcerative colitis	0.294	2	241579108	0.48	0.88	8e-11
21297633	Ulcerative colitis	0.294	3	49719729	0.3	1.21	2e-17
21297633	Ulcerative colitis	0.294	4	123329362	0.27	1.12	9e-07
21297633	Ulcerative colitis	0.294	5	594083	0.23	0.87	3e-08
21297633	Ulcerative colitis	0.294	6	32429643	0.34	0.71	1e-55
21297633	Ulcerative colitis	0.294	7	107492789	0.44	0.83	2e-16
21297633	Ulcerative colitis	0.294	10	101290301	0.47	1.21	8e-21
21297633	Ulcerative colitis	0.294	12	68500075	0.39	1.19	1e-16
21297633	Ulcerative colitis	0.294	16	68674788	0.25	0.88	4e-08
21297633	Ulcerative colitis	0.294	17	38040763	0.46	1.15	5e-11
21297633	Ulcerative colitis	0.294	20	43065028	0.46	0.83	1e-20
21297633	Ulcerative colitis	0.294	21	40465534	0.26	0.8	2e-22
21297633	Ulcerative colitis	0.294	22	50435480	0.49	0.9	2e-07
21297633	Ulcerative colitis	0.294	1	2513216	0.48	0.95	3e-09
21297633	Ulcerative colitis	0.294	1	8021973	0.17	0.93	5e-09
21297633	Ulcerative colitis	0.294	1	22698447	0.17	0.91	2e-13
21297633	Ulcerative colitis	0.294	2	102663628	0.46	1.09	3e-12
21297633	Ulcerative colitis	0.294	2	219010146	0.49	1.07	1e-10
21297633	Ulcerative colitis	0.294	5	10752315	0.37	1.1	6e-12
21297633	Ulcerative colitis	0.294	5	35876274	0.27	1.07	4e-08
21297633	Ulcerative colitis	0.294	5	40410935	0.39	0.93	3e-09
21297633	Ulcerative colitis	0.294	5	134443606	0.4	1.07	1e-09
21297633	Ulcerative colitis	0.294	5	158826792	0.33	1.17	1e-21
21297633	Ulcerative colitis	0.294	6	43795968	0.09	1.15	2e-10
21297633	Ulcerative colitis	0.294	6	106522027	0.21	1.08	1e-08
21297633	Ulcerative colitis	0.294	6	138006504	0.21	1.14	8e-17
21297633	Ulcerative colitis	0.294	7	2789880	0.29	0.88	3e-15
21297633	Ulcerative colitis	0.294	7	128573967	0.44	1.07	2e-08
21297633	Ulcerative colitis	0.294	9	4981602	0.35	1.17	2e-25
21297633	Ulcerative colitis	0.294	9	117553249	0.29	0.91	6e-12
21297633	Ulcerative colitis	0.294	9	139266405	0.41	1.12	3e-19
21297633	Ulcerative colitis	0.294	10	35554054	0.29	1.07	7e-10
21297633	Ulcerative colitis	0.294	11	1874072	0.32	1.08	1e-10
21297633	Ulcerative colitis	0.294	11	76299194	0.5	0.88	5e-16
21297633	Ulcerative colitis	0.294	11	114431956	0.34	0.92	5e-14
21297633	Ulcerative colitis	0.294	13	27531267	0.18	1.16	1e-16
21297633	Ulcerative colitis	0.294	13	41013977	0.24	0.89	4e-12
21297633	Ulcerative colitis	0.294	16	86014241	0.18	1.15	6e-19
21297633	Ulcerative colitis	0.294	20	62327582	0.23	0.92	2e-10
21297633	Ulcerative colitis	0.294	21	16817051	0.44	0.9	7e-13
21297633	Ulcerative colitis	0.294	21	45615023	0.39	1.14	6e-11
21297633	Ulcerative colitis	0.294	1	200877562	0.28	0.84	2e-13
21378988	Coronary heart disease	6.3	10	91002927	0.42	1.09	3e-13
21378988	Coronary heart disease	6.3	11	103660567	0.32	1.07	2e-09
21378988	Coronary heart disease	6.3	15	79111093	0.35	0.93	4e-09
21378988	Coronary heart disease	6.3	7	107244545	0.2	0.93	3e-08
21378988	Coronary heart disease	6.3	10	30335122	0.38	1.07	4e-08
21378990	Coronary heart disease	6.3	1	55496039	0.18	0.93	9e-08
21378990	Coronary heart disease	6.3	10	44775824	0.13	0.92	3e-10
21378990	Coronary heart disease	6.3	1	56962821	0.09	0.85	4e-19
21378990	Coronary heart disease	6.3	6	35034800	0.25	0.93	1e-08
21378990	Coronary heart disease	6.3	6	134214525	0.38	0.93	1e-12
21378990	Coronary heart disease	6.3	7	129663496	0.38	0.92	9e-18
21378990	Coronary heart disease	6.3	9	136154168	0.21	1.1	4e-14
21378990	Coronary heart disease	6.3	10	104719096	0.11	0.89	1e-09
21378990	Coronary heart disease	6.3	11	116648917	0.13	1.13	1e-17
21378990	Coronary heart disease	6.3	13	110960712	0.44	1.07	4e-09
21378990	Coronary heart disease	6.3	14	100133942	0.43	1.07	1e-10
21378990	Coronary heart disease	6.3	15	79089111	0.43	0.93	1e-12
21378990	Coronary heart disease	6.3	17	2126504	0.37	1.07	1e-09
21378990	Coronary heart disease	6.3	17	17543722	0.44	0.93	4e-10
21378990	Coronary heart disease	6.3	17	46988597	0.47	0.94	2e-08
21378990	Coronary heart disease	6.3	1	109822166	0.22	0.9	3e-10
21378990	Coronary heart disease	6.3	1	222823529	0.26	0.88	1e-08
21378990	Coronary heart disease	6.3	2	203745885	0.15	1.14	1e-09
21378990	Coronary heart disease	6.3	3	138119952	0.18	1.12	3e-08
21378990	Coronary heart disease	6.3	6	12927544	0.33	0.91	1e-09
21378990	Coronary heart disease	6.3	6	160961137	0.02	1.51	3e-11
21378990	Coronary heart disease	6.3	9	22098574	0.46	1.29	1e-22
21378990	Coronary heart disease	6.3	12	111884608	0.44	1.07	6e-06
21378990	Coronary heart disease	6.3	19	11163601	0.23	0.88	1e-09
21378990	Coronary heart disease	6.3	21	35599128	0.15	1.18	4e-10
21378990	Coronary heart disease	6.3	2	233998481	0.49	1.06	7e-06
21378990	Coronary heart disease	6.3	3	15648004	0.46	0.94	2e-06
21378990	Coronary heart disease	6.3	7	117067822	0.12	1.1	1e-06
21378990	Coronary heart disease	6.3	11	126281897	0.31	0.94	5e-06
21378990	Coronary heart disease	6.3	17	2125605	0.37	1.07	9e-10
21399635	Primary biliary cirrhosis	0.05	1	197781198	0.2	1.34	2e-14
21399635	Primary biliary cirrhosis	0.05	2	191538562	0.12	1.5	2e-19
21399635	Primary biliary cirrhosis	0.05	3	119219934	0.2	0.74	3e-11
21399635	Primary biliary cirrhosis	0.05	4	103551603	0.48	0.79	4e-12
21399635	Primary biliary cirrhosis	0.05	5	35943042	0.28	0.77	1e-11
21399635	Primary biliary cirrhosis	0.05	7	37374510	0.17	1.25	4e-08
21399635	Primary biliary cirrhosis	0.05	11	118743772	0.19	0.73	3e-12
21399635	Primary biliary cirrhosis	0.05	12	6440009	0.4	1.22	2e-09
21399635	Primary biliary cirrhosis	0.05	14	68753593	0.29	0.78	2e-11
21399635	Primary biliary cirrhosis	0.05	16	11187783	0.32	0.78	3e-12
21399635	Primary biliary cirrhosis	0.05	16	86019271	0.24	0.76	5e-11
21399635	Primary biliary cirrhosis	0.05	22	39670851	0.19	1.27	1e-09
21399635	Primary biliary cirrhosis	0.05	NA	NA	0.18	1.52	9e-20
21399635	Primary biliary cirrhosis	0.05	3	159745863	0.43	0.72	2e-16
21399635	Primary biliary cirrhosis	0.05	6	32657578	0.38	1.6	4e-34
21399635	Primary biliary cirrhosis	0.05	7	128617466	0.11	1.58	9e-17
21399635	Primary biliary cirrhosis	0.05	17	37543449	0.16	0.76	8e-07
21399635	Primary biliary cirrhosis	0.05	19	50926742	0.23	1.38	2e-13
21399635	Primary biliary cirrhosis	0.05	3	16955259	0.37	1.2	2e-08
21399635	Primary biliary cirrhosis	0.05	11	64129722	0.39	0.81	2e-10
21399635	Primary biliary cirrhosis	0.05	14	103563195	0.4	1.22	3e-13
21408207	Systemic lupus erythematosus	0.241	6	32050758	0.13	2.21	6e-29
21408207	Systemic lupus erythematosus	0.241	6	32605884	0.12	2.23	6e-28
21408207	Systemic lupus erythematosus	0.241	2	191964633	0.23	1.77	2e-20
21408207	Systemic lupus erythematosus	0.241	7	128594183	0.11	1.92	7e-18
21408207	Systemic lupus erythematosus	0.241	16	31313253	0.13	1.8	1e-15
21408207	Systemic lupus erythematosus	0.241	8	11343973	0.23	1.38	3e-07
21408207	Systemic lupus erythematosus	0.241	1	183176430	0.49	1.33	6e-07
21408207	Systemic lupus erythematosus	0.241	4	109723126	0.35	1.33	1e-06
21408207	Systemic lupus erythematosus	0.241	5	159879978	0.44	0.76	2e-06
21408207	Systemic lupus erythematosus	0.241	22	21939675	0.19	1.38	2e-06
21408207	Systemic lupus erythematosus	0.241	1	53629585	0.43	0.76	4e-06
21408207	Systemic lupus erythematosus	0.241	11	589564	0.34	0.75	4e-06
21408207	Systemic lupus erythematosus	0.241	1	189723623	0.5	0.77	7e-06
21408207	Systemic lupus erythematosus	0.241	6	32725193	0.4	1.47	2e-12
21408207	Systemic lupus erythematosus	0.241	7	128617466	0.11	1.58	6e-09
21408207	Systemic lupus erythematosus	0.241	2	181513729	0.09	0.58	2e-06
21408207	Systemic lupus erythematosus	0.241	12	77009060	0.4	1.28	5e-06
21408207	Systemic lupus erythematosus	0.241	11	55136219	0.0600000000000001	0.52	7e-06
21408207	Systemic lupus erythematosus	0.241	6	32223258	0.39	1.39	3e-06
21408207	Systemic lupus erythematosus	0.241	3	177095072	0.19	0.64	4e-06
21408207	Systemic lupus erythematosus	0.241	3	174961387	0.43	1.37	8e-06
21408207	Systemic lupus erythematosus	0.241	2	191964633	0.28	1.41	8e-06
21408207	Systemic lupus erythematosus	0.241	20	2518565	0.4	1.37	8e-06
21408207	Systemic lupus erythematosus	0.241	6	32664458	0.44	1.38	8e-06
21424380	Breast cancer	1.0793	5	10467702	0.13	1.45	2e-06
21424380	Breast cancer	1.0793	19	52372976	0.13	1.42	7e-06
21437268	Esophageal cancer	0.0083	4	100239319	0.0600000000000001	0.64	1e-20
21437268	Esophageal cancer	0.0083	4	84374480	0.49	1.12	1e-08
21437268	Esophageal cancer	0.0083	12	112521448	0.29	1.13	2e-08
21448238	Migraine	11.7	15	87695511	0.15	1.25	5e-07
21448238	Migraine	11.7	22	23922983	0.26	1.08	8e-06
21452313	Rheumatoid arthritis	0.6	8	11359638	0.33	0.77	5e-06
21452313	Rheumatoid arthritis	0.6	12	72724034	0.42	1.27	6e-06
21452313	Rheumatoid arthritis	0.6	3	56966246	0.1	0.63	2e-06
21452313	Rheumatoid arthritis	0.6	8	11359638	0.33	0.77	5e-06
21452313	Rheumatoid arthritis	0.6	12	72724034	0.42	1.27	6e-06
21452313	Rheumatoid arthritis	0.6	3	56966246	0.1	0.63	2e-06
21452313	Rheumatoid arthritis	0.6	1	17674537	0.4	1.5	2e-08
21460840	Alzheimer's disease	13	19	1046520	0.1	1.23	5e-17
21460840	Alzheimer's disease	13	11	59939307	0.42	0.9	2e-14
21460840	Alzheimer's disease	13	1	207784968	0.19	1.18	4e-14
21460840	Alzheimer's disease	13	2	127894615	0.29	1.17	3e-14
21460841	Alzheimer's disease	13	6	47453378	0.27	1.11	9e-09
21460841	Alzheimer's disease	13	7	143109139	0.19	0.9	6e-10
21460841	Alzheimer's disease	13	11	60034429	0.39	0.89	8e-12
21460841	Alzheimer's disease	13	19	51727962	0.3	0.91	2e-09
21460841	Alzheimer's disease	13	1	207786289	0.2	1.16	5e-10
21460841	Alzheimer's disease	13	2	127889637	0.35	1.17	4e-14
21460841	Alzheimer's disease	13	8	27466315	0.36	0.89	8e-08
21460841	Alzheimer's disease	13	11	85800279	0.34	0.87	7e-11
21460841	Alzheimer's disease	13	19	1056492	0.19	1.15	6e-07
21490949	Type 2 diabetes	7.885	15	77777632	0.19	1.24	5e-07
21490949	Type 2 diabetes	7.885	3	102203045	0.17	1.23	3e-06
21490949	Type 2 diabetes	7.885	21	33385186	0.43	0.85	4e-06
21490949	Type 2 diabetes	7.885	10	94347830	0.26	1.18	7e-06
21490949	Type 2 diabetes	7.885	6	20652717	0.36	1.16	9e-06
21490949	Type 2 diabetes	7.885	3	179661318	0.17	1.32	7e-06
21490949	Type 2 diabetes	7.885	1	233340154	0.39	0.71	4e-07
21490949	Type 2 diabetes	7.885	1	207652176	0.3	1.38	7e-06
21490949	Type 2 diabetes	7.885	18	2948029	0.4	0.74	9e-06
21490949	Type 2 diabetes	7.885	6	71289189	0.18	1.54	3e-08
21490949	Type 2 diabetes	7.885	6	140273647	0.4	1.35	2e-06
21490949	Type 2 diabetes	7.885	2	3841420	0.4	1.35	3e-06
21490949	Type 2 diabetes	7.885	7	100490077	0.06	1.85	5e-06
21490949	Type 2 diabetes	7.885	10	132947962	0.07	0.57	5e-06
21490949	Type 2 diabetes	7.885	3	142431000	0.06	1.81	9e-06
21490949	Type 2 diabetes	7.885	19	39580737	0.22	1.39	9e-06
21490949	Type 2 diabetes	7.885	4	164532801	0.05	0.52	9e-06
21505073	Rheumatoid arthritis	0.6	21	45709153	0.34	1.18	4e-09
21531791	Glioma	0.0264	7	55159349	0.17	0.81	7e-08
21531791	Glioma	0.0264	7	54978924	0.296	1.18	8e-08
21602798	Prostate cancer	1.5246	17	47436749	0.05	1.51	3e-13
21606135	Coronary heart disease	6.3	9	22125503	0.49	1.27	7e-58
21606135	Coronary heart disease	6.3	9	22031005	0.41	0.85	2e-27
21606135	Coronary heart disease	6.3	10	91002927	0.32	1.1	4e-08
21606135	Coronary heart disease	6.3	6	159646333	0.24	1.11	8e-07
21606135	Coronary heart disease	6.3	6	82515315	0.09	0.88	5e-06
21623375	Paget's disease	2.05	1	110352477	0.2	1.72	7e-35
21623375	Paget's disease	2.05	6	22304204	0.38	1.2	4e-06
21623375	Paget's disease	2.05	7	135293128	0.16	0.69	8e-10
21623375	Paget's disease	2.05	8	105359432	0.42	0.71	7e-17
21623375	Paget's disease	2.05	10	13155726	0.47	0.6	4e-38
21623375	Paget's disease	2.05	14	93103309	0.18	0.69	3e-11
21623375	Paget's disease	2.05	15	74336633	0.45	1.34	2e-14
21623375	Paget's disease	2.05	18	60082093	0.36	1.45	8e-21
21623375	Paget's disease	2.05	23	118567702	0.26	0.75	1e-07
21627779	Alzheimer's disease	13	11	60023087	0.42	0.88	4e-11
21642993	Esophageal cancer	0.0083	12	112817783	0.21	1.3	2e-15
21642993	Esophageal cancer	0.0083	12	112645401	0.13	1.56	2e-31
21642993	Esophageal cancer	0.0083	5	148904092	0.02	0.49	5e-09
21642993	Esophageal cancer	0.0083	3	175647165	0.03	0.67	3e-07
21642993	Esophageal cancer	0.0083	3	122730910	0.18	0.84	1e-07
21642993	Esophageal cancer	0.0083	15	69059084	0.03	1.56	1e-11
21642993	Esophageal cancer	0.0083	10	96066341	0.21	1.34	4e-20
21642993	Esophageal cancer	0.0083	5	58407771	0.22	0.67	2e-19
21642993	Esophageal cancer	0.0083	12	112168009	0.19	1.38	7e-21
21642993	Esophageal cancer	0.0083	21	36357861	0.17	0.7	8e-22
21642993	Esophageal cancer	0.0083	6	40802261	0.09	1.33	7e-12
21654844	Multiple sclerosis	0.0765	4	154154000	0.33	0.49	4e-06
21654844	Multiple sclerosis	0.0765	7	75978229	0.2	1.87	6e-06
21654844	Multiple sclerosis	0.0765	7	75951230	0.19	1.87	6e-06
21654844	Multiple sclerosis	0.0765	7	75953297	0.2	0.48	8e-06
21654844	Multiple sclerosis	0.0765	7	75975586	0.2	0.48	8e-06
21654844	Multiple sclerosis	0.0765	6	105612220	0.16	0.69	8e-06
21658281	Sudden cardiac arrest	0.095	6	50987768	0.18	1.11	5e-06
21658281	Sudden cardiac arrest	0.095	12	92890520	0.1	1.14	5e-06
21658281	Sudden cardiac arrest	0.095	12	127792614	0.08	1.17	5e-07
21658281	Sudden cardiac arrest	0.095	15	78926018	0.32	0.92	4e-07
21658281	Sudden cardiac arrest	0.095	17	60778932	0.15	1.13	4e-07
21658281	Sudden cardiac arrest	0.095	20	60243411	0.24	1.1	2e-06
21658281	Sudden cardiac arrest	0.095	2	11510948	0.18	1.39	6e-07
21658281	Sudden cardiac arrest	0.095	2	54347750	0.11	1.54	4e-08
21658281	Sudden cardiac arrest	0.095	2	180566678	0.09	1.69	6e-14
21658281	Sudden cardiac arrest	0.095	3	312349	0.36	1.19	6e-06
21658281	Sudden cardiac arrest	0.095	22	39687484	0.13	1.57	8e-07
21658281	Sudden cardiac arrest	0.095	4	117254289	0.13	1.43	4e-07
21658281	Sudden cardiac arrest	0.095	19	46307406	0.09	2.01	4e-06
21658281	Sudden cardiac arrest	0.095	5	113030164	0.22	1.4	4e-08
21658281	Sudden cardiac arrest	0.095	13	74742322	0.16	1.64	5e-20
21658281	Sudden cardiac arrest	0.095	12	76220618	0.19	1.45	5e-15
21658281	Sudden cardiac arrest	0.095	11	95866700	0.11	1.54	8e-13
21658281	Sudden cardiac arrest	0.095	5	153057548	0.12	1.5	3e-10
21658281	Sudden cardiac arrest	0.095	6	152285687	0.14	1.43	7e-10
21658281	Sudden cardiac arrest	0.095	10	18950555	0.2	1.28	4e-07
21658281	Sudden cardiac arrest	0.095	18	6939947	0.13	1.45	2e-08
21658281	Sudden cardiac arrest	0.095	18	24156425	0.08	1.68	8e-10
21658281	Sudden cardiac arrest	0.095	14	87506248	0.11	1.43	3e-08
21658281	Sudden cardiac arrest	0.095	7	46242583	0.08	1.42	5e-07
21658281	Sudden cardiac arrest	0.095	22	28090207	0.09	2.03	7e-06
21658281	Sudden cardiac arrest	0.095	15	95165580	0.1	1.36	3e-06
21658281	Sudden cardiac arrest	0.095	17	68644189	0.1	1.53	2e-08
21658281	Sudden cardiac arrest	0.095	14	100625902	0.31	1.13	1e-07
21658281	Sudden cardiac arrest	0.095	3	140175360	0.35	0.89	2e-06
21658281	Sudden cardiac arrest	0.095	8	49812201	0.43	0.88	3e-07
21658281	Sudden cardiac arrest	0.095	12	91980374	0.4	0.89	5e-06
21658281	Sudden cardiac arrest	0.095	12	97689768	0.34	0.89	5e-06
21658281	Sudden cardiac arrest	0.095	2	158780204	0.35	1.12	5e-07
21658281	Sudden cardiac arrest	0.095	1	171261193	0.28	0.89	2e-06
21658281	Sudden cardiac arrest	0.095	17	2771512	0.08	1.89	3e-06
21658281	Sudden cardiac arrest	0.095	16	9744095	0.21	1.33	2e-06
21658281	Sudden cardiac arrest	0.095	15	75718669	0.18	1.36	3e-06
21658281	Sudden cardiac arrest	0.095	14	24033070	0.21	1.38	6e-08
21658281	Sudden cardiac arrest	0.095	13	25082630	0.15	1.7	7e-07
21658281	Sudden cardiac arrest	0.095	12	51213433	0.1	1.43	3e-07
21658281	Sudden cardiac arrest	0.095	11	23044592	0.22	1.32	7e-07
21658281	Sudden cardiac arrest	0.095	10	96035980	0.12	1.79	4e-07
21658281	Sudden cardiac arrest	0.095	8	105957540	0.09	1.83	1e-06
21658281	Sudden cardiac arrest	0.095	8	78680349	0.15	1.4	2e-06
21658281	Sudden cardiac arrest	0.095	7	97620691	0.09	2.05	2e-06
21658281	Sudden cardiac arrest	0.095	7	12932049	0.5	0.87	4e-06
21658281	Sudden cardiac arrest	0.095	2	192955505	0.14	1.47	4e-06
21658281	Sudden cardiac arrest	0.095	2	160069756	0.09	1.72	1e-06
21658281	Sudden cardiac arrest	0.095	2	155226677	0.38	1.17	6e-06
21658281	Sudden cardiac arrest	0.095	2	155226677	0.38	1.17	6e-06
21665990	Age-related macular degeneration	1.47	6	116387134	0.3	0.87	1e-08
21665990	Age-related macular degeneration	1.47	6	43828582	0.5	0.87	9e-09
21665990	Age-related macular degeneration	1.47	10	124214448	0.21	2.94	4.0019317313141e-322
21665990	Age-related macular degeneration	1.47	1	196659237	0.37	2.41	1e-261
21665990	Age-related macular degeneration	1.47	6	31914180	0.1	0.54	6e-31
21665990	Age-related macular degeneration	1.47	19	6718387	0.19	1.53	5e-29
21665990	Age-related macular degeneration	1.47	6	31903804	0.04	0.46	2e-23
21665990	Age-related macular degeneration	1.47	22	33084511	0.05	0.63	2e-15
21665990	Age-related macular degeneration	1.47	15	58678512	0.29	0.84	3e-12
21665990	Age-related macular degeneration	1.47	4	110659067	0.46	1.18	4e-10
21665990	Age-related macular degeneration	1.47	16	56993324	0.33	1.15	7e-09
21666691	Atopic dermatitis	17	1	152300817	0.42	0.82	6e-12
21666692	Migraine	11.7	1	3083712	0.43	1.11	4e-09
21666692	Migraine	11.7	2	234825093	0.19	0.85	6e-12
21666692	Migraine	11.7	12	57527283	0.41	0.9	4e-09
21699788	Inflammatory bowel disease	0.445	6	32586854	0.21	4.44	2e-70
21699788	Inflammatory bowel disease	0.445	6	32586854	0.21	2.41	3e-31
21699788	Inflammatory bowel disease	0.445	6	32586854	0.21	0.56	8e-11
21699788	Inflammatory bowel disease	0.445	9	117592638	0.47	1.67	4e-13
21699788	Inflammatory bowel disease	0.445	9	117592638	0.47	0.57	4e-16
21706340	Melanoma	0.1623	10	107516352	0.04	8.4	7e-12
21725308	Lung cancer	0.0965	3	189356261	0.47	1.26	7e-26
21725308	Lung cancer	0.0965	5	1286516	0.41	1.27	1e-27
21725308	Lung cancer	0.0965	13	24293859	0.29	1.18	2e-12
21725308	Lung cancer	0.0965	22	30337586	0.09	1.29	6e-13
21738487	Parkinson's disease	2	12	40734202	0.002	9.62	2e-28
21738487	Parkinson's disease	2	NA	NA	0.005	4.05	5e-21
21738487	Parkinson's disease	2	4	90641340	0.375	1.29	2e-19
21738487	Parkinson's disease	2	17	43923683	0.21	0.77	3e-14
21738487	Parkinson's disease	2	3	182760073	0.2	0.8	3e-10
21738487	Parkinson's disease	2	4	77198986	0.36	0.84	8e-10
21738487	Parkinson's disease	2	4	939113	0.075	1.31	4e-08
21738487	Parkinson's disease	2	17	17715101	0.31	0.85	6e-08
21738487	Parkinson's disease	2	1	205764640	0.18	0.83	1e-07
21738487	Parkinson's disease	2	18	40678235	0.31	1.16	2e-07
21738487	Parkinson's disease	2	21	16914905	0.38	1.15	6e-07
21738491	Sudden cardiac arrest	0.095	2	160190209	0.014	1.92	2e-10
21743057	Prostate cancer	1.5246	2	238443226	0.25	1.14	4e-08
21743057	Prostate cancer	1.5246	12	53273904	0.17	1.17	5e-09
21743467	Prostate cancer	1.5246	2	85794297	0.41	0.92	3e-15
21743467	Prostate cancer	1.5246	2	238387228	0.22	1.06	3e-09
21743467	Prostate cancer	1.5246	3	141102833	0.45	1.04	2e-08
21743467	Prostate cancer	1.5246	3	170130102	0.48	0.9	7e-22
21743467	Prostate cancer	1.5246	5	1280028	0.19	0.87	3e-24
21743467	Prostate cancer	1.5246	5	44365545	0.34	1.05	4e-08
21743467	Prostate cancer	1.5246	6	31118511	0.21	1.05	3e-08
21743467	Prostate cancer	1.5246	12	49676010	0.31	1.07	7e-12
21743467	Prostate cancer	1.5246	23	67021550	0.19	0.94	1e-08
21750109	Bladder cancer	0.1178	18	43309911	0.33	1.17	8e-11
21750679	Systemic sclerosis	0.0744	6	31106268	0.32	1.25	6e-10
21750679	Systemic sclerosis	0.0744	6	32663851	0.5	0.62	2e-37
21750679	Systemic sclerosis	0.0744	2	20688519	0.23	1.21	3e-06
21750679	Systemic sclerosis	0.0744	5	150440097	0.1	1.31	5e-09
21750679	Systemic sclerosis	0.0744	1	167420425	0.39	0.83	1e-06
21750679	Systemic sclerosis	0.0744	2	191964633	0.22	1.38	2e-13
21750679	Systemic sclerosis	0.0744	7	128594183	0.09	1.35	4e-07
21761138	Colorectal cancer	0.2591	18	46453463	0.49	0.88	1e-07
21761138	Colorectal cancer	0.2591	15	32994756	0.19	1.18	2e-08
21761138	Colorectal cancer	0.2591	8	117630683	0.08	1.24	4e-07
21761138	Colorectal cancer	0.2591	11	111171709	0.28	1.14	4e-07
21761138	Colorectal cancer	0.2591	12	115891403	0.42	0.9	6e-06
21779176	Restless legs syndrome	10	2	66781453	0.24	1.68	3e-49
21779176	Restless legs syndrome	10	6	38365873	0.24	0.68	8e-22
21779176	Restless legs syndrome	10	9	8846955	0.16	1.29	3e-10
21779176	Restless legs syndrome	10	15	68036852	0.32	0.71	1e-22
21779176	Restless legs syndrome	10	2	68070225	0.44	1.23	9e-11
21779176	Restless legs syndrome	10	16	52624738	0.42	0.74	9e-19
21779181	Systemic sclerosis	0.0744	12	23946146	0.1	1.24	5e-06
21779181	Systemic sclerosis	0.0744	16	85991705	0.19	0.75	2e-12
21779181	Systemic sclerosis	0.0744	7	50664922	0.4	1.15	1e-06
21779181	Systemic sclerosis	0.0744	12	56518408	0.39	1.23	6e-08
21779181	Systemic sclerosis	0.0744	12	23946146	0.1	1.36	1e-07
21779181	Systemic sclerosis	0.0744	6	32190406	0.37	0.55	9e-21
21779181	Systemic sclerosis	0.0744	6	32669156	0.25	0.62	1e-07
21779181	Systemic sclerosis	0.0744	6	32669156	0.25	2.38	3e-54
21779181	Systemic sclerosis	0.0744	6	32218989	0.19	0.54	1e-08
21779181	Systemic sclerosis	0.0744	6	32409530	0.44	2.17	2e-27
21779181	Systemic sclerosis	0.0744	6	33042880	0.15	2.09	2e-20
21779181	Systemic sclerosis	0.0744	6	32590925	0.25	1.65	1e-11
21799836	Type 2 diabetes	7.885	11	2844216	0.34	1.28	2e-17
21799836	Type 2 diabetes	7.885	15	62414014	0.36	0.88	8e-06
21804548	Asthma	8.5	4	144003159	0.27	1.16	2e-12
21804548	Asthma	8.5	4	144357737	0.25	1.12	7e-08
21804548	Asthma	8.5	5	110401872	0.35	1.17	1e-16
21804548	Asthma	8.5	6	32155581	0.42	0.85	2e-15
21804548	Asthma	8.5	6	32184345	0.5	0.83	4e-23
21804548	Asthma	8.5	6	32338695	0.38	0.85	3e-15
21804548	Asthma	8.5	6	32358513	0.25	1.16	5e-12
21804548	Asthma	8.5	6	32414273	0.39	0.87	5e-13
21804548	Asthma	8.5	6	32658079	0.37	0.85	5e-15
21804548	Asthma	8.5	6	32687973	0.21	0.85	5e-12
21804548	Asthma	8.5	6	32961361	0.26	1.13	4e-09
21804548	Asthma	8.5	10	8972018	0.433	1.16	2e-15
21804548	Asthma	8.5	12	56364321	0.23	1.15	1e-10
21804548	Asthma	8.5	12	56412487	0.18	1.19	2e-13
21814517	Asthma	8.5	8	118025645	0.31	1.34	5e-13
21814517	Asthma	8.5	6	33042880	0.14	1.4	2e-10
21841780	Graves' disease	1.25	1	157669278	0.4	1.23	2e-13
21841780	Graves' disease	1.25	2	204721752	0.31	0.77	2e-17
21841780	Graves' disease	1.25	4	40303633	0.35	1.24	1e-13
21841780	Graves' disease	1.25	6	31058178	0.14	1.77	4e-51
21841780	Graves' disease	1.25	6	31350704	0.21	0.52	2e-65
21841780	Graves' disease	1.25	6	32663851	0.45	1.4	7e-33
21841780	Graves' disease	1.25	6	33060118	0.32	1.64	2e-65
21841780	Graves' disease	1.25	6	90921740	0.33	0.87	2e-06
21841780	Graves' disease	1.25	6	167383075	0.47	1.19	7e-10
21841780	Graves' disease	1.25	9	136149229	0.47	0.88	8e-06
21841780	Graves' disease	1.25	14	81451229	0.36	0.74	7e-24
21844665	Rheumatoid arthritis	0.6	6	31622606	0.36	1.56	3e-10
21874001	Type 2 diabetes	7.885	2	165501849	0.26	0.92	1e-08
21874001	Type 2 diabetes	7.885	3	186666461	0.25	0.92	3e-08
21874001	Type 2 diabetes	7.885	10	70931474	0.26	1.08	4e-08
21874001	Type 2 diabetes	7.885	15	77747190	0.48	0.92	7e-11
21874001	Type 2 diabetes	7.885	15	90374257	0.31	1.1	2e-11
21874001	Type 2 diabetes	7.885	20	42989267	0.29	1.09	3e-10
21900946	Graves' disease	1.25	6	32337630	0.49	0.65	2e-22
21900946	Graves' disease	1.25	6	29935250	0.36	1.53	2e-20
21900946	Graves' disease	1.25	6	29973925	0.17	0.6	2e-15
21900946	Graves' disease	1.25	6	30537606	0.25	1.43	1e-13
21900946	Graves' disease	1.25	6	31002616	0.46	0.72	1e-13
21900946	Graves' disease	1.25	6	33618162	0.47	0.74	4e-12
21900946	Graves' disease	1.25	6	33817929	0.35	0.71	7e-13
21907864	Asthma	8.5	13	63638329	0.49	0.93	8e-06
21907864	Asthma	8.5	10	53493473	0.11	1.13	5e-07
21907864	Asthma	8.5	1	154426264	0.37	1.09	2e-08
21907864	Asthma	8.5	11	76270683	0.34	1.09	2e-08
21908515	Breast cancer	1.0793	7	130653851	0.45	1.11	6e-06
21908515	Breast cancer	1.0793	10	64251977	0.47	1.12	6e-09
21909106	Age-related macular degeneration	1.47	8	23082971	0.35	1.37	1e-12
21909106	Age-related macular degeneration	1.47	4	57786450	0.29	1.3	2e-08
21926974	Schizophrenia	0.7	10	104775908	0.41	0.82	2e-08
21926974	Schizophrenia	0.7	10	104906211	0.09	0.83	3e-08
21926974	Schizophrenia	0.7	11	125461709	0.12	0.91	1e-06
21926974	Schizophrenia	0.7	18	52752017	0.42	0.71	3e-08
21926974	Schizophrenia	0.7	18	53194961	0.02	1.23	1e-06
21926974	Schizophrenia	0.7	1	98502934	0.2	0.89	2e-11
21926974	Schizophrenia	0.7	2	193984621	0.09	0.83	5e-08
21926974	Schizophrenia	0.7	6	30174131	0.22	0.87	2e-12
21926974	Schizophrenia	0.7	8	4180844	0.19	1.16	2e-08
21926974	Schizophrenia	0.7	8	89760311	0.18	1.11	2e-07
21971053	Coronary heart disease	6.3	6	32669373	0.06	1.26	5e-07
21971053	Coronary heart disease	6.3	9	22115286	0.46	1.25	6e-16
21971053	Coronary heart disease	6.3	12	112241766	0.23	1.43	2e-34
21980299	Type 1 diabetes	0.415	13	76326282	0.5	0.7	6e-11
21980299	Type 1 diabetes	0.415	2	25301755	0.41	0.82	4e-09
21980299	Type 1 diabetes	0.415	6	170379025	0.15	0.74	8e-09
21980299	Type 1 diabetes	0.415	7	28229042	0.14	0.76	5e-07
21980299	Type 1 diabetes	0.415	8	119977337	0.31	0.83	4e-07
21980299	Type 1 diabetes	0.415	2	28646801	0.4	0.84	8e-07
21980494	Venous thromboembolism	0.422	1	169514006	0.12	2.52	2e-26
21980494	Venous thromboembolism	0.422	4	155520930	0.25	1.53	2e-13
21980494	Venous thromboembolism	0.422	9	136149229	0.43	1.92	1e-34
21980494	Venous thromboembolism	0.422	4	187185385	0.44	1.4	6e-11
21983785	Melanoma	0.1623	1	150860471	0.45	0.87	9e-11
21983785	Melanoma	0.1623	1	226564691	0.33	0.87	9e-08
21983787	Melanoma	0.1623	2	202162811	0.37	1.14	9e-10
21983787	Melanoma	0.1623	11	108175462	0.13	0.84	3e-09
21983787	Melanoma	0.1623	21	42746081	0.39	0.88	3e-09
21983787	Melanoma	0.1623	5	1322087	0.46	1.2	3e-08
21983787	Melanoma	0.1623	5	33955326	0.02	0.36	2e-07
21983787	Melanoma	0.1623	9	21816528	0.49	0.83	7e-09
21983787	Melanoma	0.1623	11	89011046	0.28	1.3	2e-13
21983787	Melanoma	0.1623	16	89755903	0.11	1.7	3e-27
21983787	Melanoma	0.1623	6	134898456	0.33	1.21	1e-07
21983787	Melanoma	0.1623	22	38545619	0.35	0.85	2e-06
22005930	Alzheimer's disease	13	10	71538292	0.25	1.3	6e-06
22005930	Alzheimer's disease	13	17	75944650	0.29	1.29	2e-06
22005930	Alzheimer's disease	13	4	10062326	0.21	1.4	3e-07
22005930	Alzheimer's disease	13	9	31546472	0.06	1.66	1e-06
22005930	Alzheimer's disease	13	3	112822322	0.47	1.28	4e-06
22005930	Alzheimer's disease	13	4	10050141	0.18	1.37	5e-06
22005930	Alzheimer's disease	13	11	85838808	0.44	1.25	6e-06
22005930	Alzheimer's disease	13	12	131022010	0.32	1.28	8e-06
22005930	Alzheimer's disease	13	9	106024220	0.14	1.63	7e-06
22037553	Breast cancer	1.0793	5	1279790	0.26	1.18	1e-10
22037555	Schizophrenia	0.7	1	167903079	0.141	1.23	1e-08
22037555	Schizophrenia	0.7	8	38031345	0.317	0.84	1e-10
22101970	Type 2 diabetes	7.885	10	114758349	0.26	1.46	2e-15
22158537	Type 2 diabetes	7.885	4	1309901	0.42	0.88	2e-20
22158537	Type 2 diabetes	7.885	9	4287466	0.41	1.1	2e-14
22158537	Type 2 diabetes	7.885	20	42946966	0.48	1.09	1e-11
22158537	Type 2 diabetes	7.885	7	127164958	0.21	0.9	5e-11
22158537	Type 2 diabetes	7.885	3	64048297	0.39	0.92	8e-11
22158537	Type 2 diabetes	7.885	6	38106844	0.27	1.12	2e-10
22158537	Type 2 diabetes	7.885	19	33893008	0.44	0.91	1e-08
22158537	Type 2 diabetes	7.885	6	39284050	0.42	1.08	2e-08
22158537	Type 2 diabetes	7.885	16	81489373	0.2	0.93	3e-07
22158537	Type 2 diabetes	7.885	16	79406918	0.32	1.08	9e-07
22159054	Alzheimer's disease	13	2	17427585	0.26	1.55	9e-06
22159054	Alzheimer's disease	13	2	27907473	0.1	2.05	2e-06
22159054	Alzheimer's disease	13	4	2103096	0.25	1.6	6e-06
22159054	Alzheimer's disease	13	7	146897403	0.42	1.52	9e-06
22159054	Alzheimer's disease	13	13	26724328	0.17	1.75	5e-06
22190364	Multiple sclerosis	0.0765	3	28079085	0.48	1.17	2e-08
22190364	Multiple sclerosis	0.0765	9	5893861	0.49	1.16	3e-08
22190364	Multiple sclerosis	0.0765	2	43325570	0.48	1.17	3e-08
22190364	Multiple sclerosis	0.0765	1	117104215	0.09	0.73	6e-09
22190364	Multiple sclerosis	0.0765	6	29920332	0.45	1.21	1e-11
22190364	Multiple sclerosis	0.0765	6	32413545	0.2	2.97	1e-206
22190364	Multiple sclerosis	0.0765	10	6102012	0.15	0.81	4e-08
22190364	Multiple sclerosis	0.0765	17	40481529	0.38	0.82	4e-08
22190364	Multiple sclerosis	0.0765	20	44740196	0.27	1.15	5e-06
22190364	Multiple sclerosis	0.0765	5	158759900	0.48	0.86	8e-08
22190364	Multiple sclerosis	0.0765	17	45768836	0.5	0.87	1e-07
22190364	Multiple sclerosis	0.0765	19	16548375	0.3	1.16	2e-07
22190364	Multiple sclerosis	0.0765	3	121769522	0.4	1.16	2e-07
22190364	Multiple sclerosis	0.0765	2	68646783	0.44	0.87	2e-07
22190364	Multiple sclerosis	0.0765	6	159465977	0.42	0.87	4e-07
22190364	Multiple sclerosis	0.0765	10	81034670	0.37	1.15	4e-07
22190364	Multiple sclerosis	0.0765	16	11406803	0.33	0.87	6e-07
22190364	Multiple sclerosis	0.0765	13	50842440	0.07	0.74	7e-07
22190364	Multiple sclerosis	0.0765	5	158918894	0.22	1.17	7e-07
22197932	Atopic dermatitis	17	11	65551957	0.44	0.88	1e-13
22197932	Atopic dermatitis	17	19	8789381	0.15	1.16	7e-09
22197932	Atopic dermatitis	17	5	132049027	0.29	1.11	4e-08
22197932	Atopic dermatitis	17	8	81308150	0.43	1.09	1e-06
22197932	Atopic dermatitis	17	22	37258503	0.29	1.09	6e-06
22197932	Atopic dermatitis	17	6	31499603	0.12	1.13	2e-06
22238593	Type 2 diabetes	7.885	1	95070041	0.44	0.86	6e-06
22238593	Type 2 diabetes	7.885	2	151637936	0.14	0.75	7e-09
22238593	Type 2 diabetes	7.885	11	11228374	0.47	0.74	2e-06
22238593	Type 2 diabetes	7.885	11	129473690	0.09	0.85	3e-07
22286173	Intracranial aneurysm	3.2	4	148400819	0.306	0.8	1e-08
22286173	Intracranial aneurysm	3.2	9	22088260	0.351	0.83	2e-07
22286173	Intracranial aneurysm	3.2	11	203788	0.124	1.25	3e-06
22286173	Intracranial aneurysm	3.2	12	112241766	0.254	0.81	3e-06
22291604	Systemic lupus erythematosus	0.241	4	87958395	0.48	0.83	8e-09
22291604	Systemic lupus erythematosus	0.241	4	109046960	0.33	1.18	2e-06
22383897	Breast cancer	1.0793	6	149608874	0.45	0.9	4e-12
22383897	Breast cancer	1.0793	6	152295613	0.1	0.88	2e-06
22383897	Breast cancer	1.0793	11	129473690	0.36	1.08	5e-07
22412388	Crohn's disease	0.15	1	67705958	0.079	0.45	1e-18
22412388	Crohn's disease	0.15	2	234183368	0.399	0.76	1e-12
22412388	Crohn's disease	0.15	2	62713533	0.23	0.86	7e-09
22412388	Crohn's disease	0.15	5	40437948	0.403	0.73	2e-11
22412388	Crohn's disease	0.15	5	101946798	0.066	1.48	2e-08
22412388	Crohn's disease	0.15	6	29723161	0.104	1.45	2e-10
22412388	Crohn's disease	0.15	8	74007347	0.341	0.87	2e-08
22412388	Crohn's disease	0.15	10	133172119	0.375	1.27	3e-08
22412388	Crohn's disease	0.15	10	64415184	0.249	0.84	7e-09
22412388	Crohn's disease	0.15	10	101292390	0.261	0.75	5e-07
22412388	Crohn's disease	0.15	11	57203009	0.305	1.15	8e-09
22412388	Crohn's disease	0.15	16	50756881	0.246	1.66	1e-37
22412388	Crohn's disease	0.15	16	67971380	0.045	1.44	2e-07
22412388	Crohn's disease	0.15	17	32593974	0.268	0.88	4e-08
22412388	Crohn's disease	0.15	2	61186829	0.487	1.05	5e-09
22412388	Crohn's disease	0.15	5	131402738	0.328	1.23	4e-08
22412388	Crohn's disease	0.15	8	127092882	0.432	1.19	3e-06
22430674	Alzheimer's disease	13	NA	NA	0.028	1.68	1e-10
22438815	Parkinson's disease	2	4	964359	0.12	1.21	3e-12
22438815	Parkinson's disease	2	NA	NA	0.2	0.78	8e-52
22438815	Parkinson's disease	2	12	40620808	0.21	1.17	6e-15
22438815	Parkinson's disease	2	4	90637601	0.41	1.29	6e-65
22438815	Parkinson's disease	2	4	90780902	0.4	1.29	5e-11
22438815	Parkinson's disease	2	12	40757328	0.04	2.23	3e-21
22446963	Rheumatoid arthritis	0.6	2	62452661	0.28	1.11	1e-08
22446963	Rheumatoid arthritis	0.6	4	79513215	0.44	1.13	1e-12
22446963	Rheumatoid arthritis	0.6	5	131430118	0.36	1.12	3e-10
22446963	Rheumatoid arthritis	0.6	6	14096658	0.14	1.14	2e-08
22446963	Rheumatoid arthritis	0.6	6	44232920	0.21	1.19	6e-19
22446963	Rheumatoid arthritis	0.6	10	63785089	0.36	1.16	6e-18
22446963	Rheumatoid arthritis	0.6	11	72373496	0.31	0.89	6e-10
22446963	Rheumatoid arthritis	0.6	14	105391005	0.31	0.87	2e-14
22446963	Rheumatoid arthritis	0.6	18	12797694	0.33	1.1	2e-08
22446963	Rheumatoid arthritis	0.6	11	128492739	0.32	0.92	8e-07
22446963	Rheumatoid arthritis	0.6	14	55348118	0.26	0.91	2e-06
22446963	Rheumatoid arthritis	0.6	14	61908332	0.39	1.09	4e-07
22446963	Rheumatoid arthritis	0.6	15	90893668	0.35	1.09	1e-06
22446963	Rheumatoid arthritis	0.6	16	23888840	0.38	0.93	4e-06
22446963	Rheumatoid arthritis	0.6	16	86018633	0.16	0.89	2e-06
22452962	Breast cancer	1.0793	2	213296863	0.051	1.53	9e-14
22456796	Type 2 diabetes	7.885	8	41519462	0.206	0.85	1e-08
22456796	Type 2 diabetes	7.885	4	1254535	0.325	0.87	1e-08
22456796	Type 2 diabetes	7.885	9	112526289	0.235	1.13	3e-06
22456796	Type 2 diabetes	7.885	9	93633240	0.152	1.16	5e-06
22457343	Multiple sclerosis	0.0765	6	32336187	0.1	2.34	7e-16
22544366	Atrial fibrillation	0.95	1	170569317	0.45	1.14	8e-14
22544366	Atrial fibrillation	0.95	5	137419989	0.18	1.12	3e-07
22544366	Atrial fibrillation	0.95	7	116186241	0.4	0.9	4e-12
22544366	Atrial fibrillation	0.95	9	97713459	0.42	1.11	4e-11
22544366	Atrial fibrillation	0.95	10	75421208	0.16	0.87	4e-09
22544366	Atrial fibrillation	0.95	14	64680848	0.48	1.13	6e-13
22544366	Atrial fibrillation	0.95	15	73652174	0.16	1.19	3e-17
22544366	Atrial fibrillation	0.95	1	154814268	0.3	1.18	2e-14
22544366	Atrial fibrillation	0.95	4	111705768	0.13	1.64	2e-74
22544366	Atrial fibrillation	0.95	16	73051620	0.176	1.24	3e-16
22561518	Vitiligo	1.5	2	163110536	0.38	0.77	5e-15
22561518	Vitiligo	1.5	3	119288414	0.13	1.34	4e-10
22561518	Vitiligo	1.5	4	10726853	0.44	0.83	2e-08
22561518	Vitiligo	1.5	6	90957463	0.47	1.2	3e-08
22561518	Vitiligo	1.5	8	133929917	0.48	1.2	2e-08
22561518	Vitiligo	1.5	10	115481018	0.25	0.81	4e-08
22561518	Vitiligo	1.5	11	35280852	0.41	1.22	2e-09
22561518	Vitiligo	1.5	11	95311422	0.19	1.34	2e-13
22561518	Vitiligo	1.5	12	56416928	0.35	1.29	3e-14
22561518	Vitiligo	1.5	12	111904371	0.48	0.76	4e-18
22561518	Vitiligo	1.5	15	28356859	0.27	1.22	4e-08
22561518	Vitiligo	1.5	16	89818089	0.46	0.79	2e-13
22561518	Vitiligo	1.5	19	4830628	0.41	1.19	9e-08
22561518	Vitiligo	1.5	22	41757647	0.21	0.78	7e-10
22672568	Venous thromboembolism	0.422	1	169519049	0.063	3.57	2e-22
22672568	Venous thromboembolism	0.422	9	136154867	0.272	1.65	3e-16
22672568	Venous thromboembolism	0.422	1	169135127	0.099	2.02	2e-12
22672568	Venous thromboembolism	0.422	9	136132908	0.419	1.47	6e-12
22672568	Venous thromboembolism	0.422	9	136141870	0.243	1.69	8e-16
22683712	Migraine	11.7	1	156456301	0.34	1.2	7e-11
22683712	Migraine	11.7	3	30462403	0.32	1.19	1e-09
22683712	Migraine	11.7	6	12903957	0.38	0.86	3e-08
22683712	Migraine	11.7	9	119252629	0.38	1.16	4e-08
22683712	Migraine	11.7	2	234825093	0.18	0.78	1e-12
22683712	Migraine	11.7	12	57527283	0.4	0.86	3e-08
22683712	Migraine	11.7	2	217208571	0.44	0.88	1e-06
22683712	Migraine	11.7	6	96884886	0.21	1.2	6e-08
22683712	Migraine	11.7	10	105033015	0.48	1.13	9e-06
22683712	Migraine	11.7	12	132325239	0.48	1.15	5e-07
22693455	Type 2 diabetes	7.885	6	32685550	0.12	1.21	1e-06
22693455	Type 2 diabetes	7.885	18	7068462	0.38	1.13	8e-09
22693455	Type 2 diabetes	7.885	15	77747190	0.3	0.9	1e-08
22693455	Type 2 diabetes	7.885	10	114758349	0.29	1.58	2e-40
22693455	Type 2 diabetes	7.885	6	20686573	0.27	1.26	7e-10
22693455	Type 2 diabetes	7.885	8	118185025	0.32	0.81	4e-08
22693455	Type 2 diabetes	7.885	3	123065778	0.22	0.8	6e-08
22693455	Type 2 diabetes	7.885	10	114758349	0.29	1.26	4e-21
22693455	Type 2 diabetes	7.885	16	53820527	0.4	1.25	1e-20
22693455	Type 2 diabetes	7.885	6	20686573	0.27	1.21	6e-11
22693455	Type 2 diabetes	7.885	10	94465559	0.43	0.85	2e-09
22693455	Type 2 diabetes	7.885	3	185511687	0.31	1.15	3e-09
22694956	Age-related macular degeneration	1.47	6	32074804	0.011	1.44	1e-09
22694956	Age-related macular degeneration	1.47	6	32171683	0.219	1.3	2e-11
22694956	Age-related macular degeneration	1.47	6	31916951	0.01	0.53	9e-17
22694956	Age-related macular degeneration	1.47	19	45395619	0.149	0.73	8e-08
22694956	Age-related macular degeneration	1.47	10	124214448	0.21	3	3e-72
22694956	Age-related macular degeneration	1.47	1	196660261	0.4	2.33	2e-47
22700719	Chronic lymphocytic leukemia	0.0145	6	33546837	0.3	0.71	9e-16
22700719	Chronic lymphocytic leukemia	0.0145	2	111797458	0.2	0.7	5e-09
22700719	Chronic lymphocytic leukemia	0.0145	2	231091223	0.19	0.72	2e-07
22700719	Chronic lymphocytic leukemia	0.0145	2	242371101	0.26	1.46	3e-06
22700719	Chronic lymphocytic leukemia	0.0145	6	411064	0.47	0.68	8e-14
22700719	Chronic lymphocytic leukemia	0.0145	11	123361397	0.2	1.52	3e-12
22700719	Chronic lymphocytic leukemia	0.0145	15	70018990	0.37	1.42	3e-11
22700719	Chronic lymphocytic leukemia	0.0145	16	85975659	0.27	0.75	9e-08
22705344	Age-related macular degeneration	1.47	10	124214448	0.438	1.38	7e-14
22705344	Age-related macular degeneration	1.47	1	196659237	0.371	2.78	1e-108
22705344	Age-related macular degeneration	1.47	6	31914180	0.101	0.45	1e-17
22705344	Age-related macular degeneration	1.47	19	6718387	0.193	1.61	1e-12
22705344	Age-related macular degeneration	1.47	4	110659067	0.463	1.31	6e-09
22705344	Age-related macular degeneration	1.47	6	31903804	0.045	0.48	2e-08
22705344	Age-related macular degeneration	1.47	10	124214448	0.206	3.67	2e-138
22705344	Age-related macular degeneration	1.47	1	196659237	0.371	2.78	5e-67
22705344	Age-related macular degeneration	1.47	10	124214448	0.206	2.52	7e-47
22705344	Age-related macular degeneration	1.47	19	6718387	0.19	1.83	5e-13
22705344	Age-related macular degeneration	1.47	6	31914180	0.101	0.47	2e-09
22705344	Age-related macular degeneration	1.47	6	31903804	0.045	0.38	1e-06
22705344	Age-related macular degeneration	1.47	4	110659067	0.463	1.32	4e-06
22705344	Age-related macular degeneration	1.47	6	160071159	0.203	1.43	3e-07
22705344	Age-related macular degeneration	1.47	18	74859044	0.375	1.33	4e-07
22705344	Age-related macular degeneration	1.47	8	516479	0.106	0.6	2e-06
22751097	Coronary heart disease	6.3	2	19945577	0.39	1.12	7e-11
22751097	Coronary heart disease	6.3	4	156511459	0.24	0.88	1e-11
22751097	Coronary heart disease	6.3	6	32341353	0.41	0.86	3e-15
22751097	Coronary heart disease	6.3	12	90081188	0.39	1.11	6e-10
22751097	Coronary heart disease	6.3	9	22096055	0.46	1.37	8e-45
22751097	Coronary heart disease	6.3	12	112817783	0.17	1.19	2e-11
22751097	Coronary heart disease	6.3	6	12903957	0.26	0.87	2e-09
22751097	Coronary heart disease	6.3	6	134196674	0.39	0.9	2e-07
22797724	Lung cancer	0.0965	5	1287194	0.3	1.41	3e-40
22797724	Lung cancer	0.0965	3	189383183	0.33	0.8	7e-17
22797724	Lung cancer	0.0965	17	65898809	0.293	0.83	7e-11
22797724	Lung cancer	0.0965	6	32368087	0.318	1.18	3e-10
22883433	Schizophrenia	0.7	6	30165273	0.263	0.8	1e-16
22883433	Schizophrenia	0.7	22	39955873	0.458	1.22	8e-06
22885925	Polycystic ovary syndrome	6.6	2	49201612	0.496	0.87	1e-12
22885925	Polycystic ovary syndrome	6.6	9	97741336	0.096	0.77	5e-14
22885925	Polycystic ovary syndrome	6.6	11	102070639	0.194	1.27	1e-22
22885925	Polycystic ovary syndrome	6.6	12	56390636	0.245	1.27	9e-26
22885925	Polycystic ovary syndrome	6.6	12	66224461	0.093	0.7	2e-21
22885925	Polycystic ovary syndrome	6.6	16	52347819	0.325	1.15	4e-11
22885925	Polycystic ovary syndrome	6.6	20	52447303	0.339	1.13	2e-09
22886559	Glioma	0.0264	5	1286516	0.494	1.3	4e-09
22886559	Glioma	0.0264	9	22068652	0.423	1.28	1e-08
22886559	Glioma	0.0264	20	62309839	0.229	0.7	1e-10
22899653	Lung cancer	0.0965	12	1064438	0.49	0.93	6e-07
22923026	Prostate cancer	1.5246	5	1895829	0.43	1.39	3e-07
22923026	Prostate cancer	1.5246	8	23526463	0.36	1.35	5e-06
22923026	Prostate cancer	1.5246	8	128106880	0.18	1.87	4e-13
22923026	Prostate cancer	1.5246	8	128532137	0.08	1.68	3e-06
22923026	Prostate cancer	1.5246	8	128104343	0.46	0.63	4e-10
22923054	Breast cancer	1.0793	14	88295600	0.22	0.85	4e-06
22936669	Crohn's disease	0.15	6	31575276	0.06	1.41	3e-06
22936669	Crohn's disease	0.15	7	114357543	0.36	0.83	7e-06
22936669	Crohn's disease	0.15	21	34796886	0.42	0.82	3e-07
22936669	Crohn's disease	0.15	22	41431342	0.24	1.27	3e-08
22951594	Breast cancer	1.0793	3	150467808	0.35	0.82	9e-08
22951594	Breast cancer	1.0793	10	123332577	0.49	1.22	8e-08
22951725	Vitiligo	1.5	12	56401085	0.24	1.18	8e-12
22951725	Vitiligo	1.5	11	118698537	0.11	1.22	2e-09
22951725	Vitiligo	1.5	10	73135919	0.31	1.14	2e-08
22951725	Vitiligo	1.5	3	188087628	0.28	1.14	9e-08
22960999	Esophageal cancer	0.0083	4	100228466	0.22	1.27	3e-07
22960999	Esophageal cancer	0.0083	4	100056998	0.49	0.81	6e-07
22960999	Esophageal cancer	0.0083	2	217481271	0.34	1.33	4e-11
22960999	Esophageal cancer	0.0083	13	105039146	0.04	1.7	5e-08
22960999	Esophageal cancer	0.0083	16	50103734	0.26	1.24	2e-20
22960999	Esophageal cancer	0.0083	17	39897264	0.13	1.27	3e-16
22960999	Esophageal cancer	0.0083	22	29192670	0.37	1.18	4e-15
22960999	Esophageal cancer	0.0083	3	186793242	0.19	1.21	6e-14
22960999	Esophageal cancer	0.0083	17	2171637	0.14	1.21	2e-11
22960999	Esophageal cancer	0.0083	18	12821593	0.16	1.2	2e-11
22960999	Esophageal cancer	0.0083	22	29115066	0.2	1.27	2e-22
22961080	Type 2 diabetes	7.885	10	121149403	0.222	0.89	7e-09
22961080	Type 2 diabetes	7.885	15	38822905	0.346	1.1	4e-09
22961080	Type 2 diabetes	7.885	9	4293150	0.439	1.11	6e-12
22961080	Type 2 diabetes	7.885	9	22132076	0.442	0.82	3e-17
22961080	Type 2 diabetes	7.885	10	12307894	0.436	0.87	7e-09
22961080	Type 2 diabetes	7.885	17	36098040	0.276	1.19	2e-11
22961080	Type 2 diabetes	7.885	23	152862638	0.214	0.83	2e-09
22961080	Type 2 diabetes	7.885	23	152899922	0.394	0.85	7e-16
22961080	Type 2 diabetes	7.885	6	20661250	0.411	1.35	7e-10
22961080	Type 2 diabetes	7.885	11	2839751	0.343	0.76	1e-07
22961961	Intracranial aneurysm	3.2	9	22081850	0.48	1.35	4e-08
22976474	Breast cancer	1.0793	20	32588095	0.31	1.16	1e-08
22976474	Breast cancer	1.0793	6	82193109	0.24	1.16	3e-07
23000144	Primary biliary cirrhosis	0.05	9	117567013	0.46	1.56	3e-14
23000144	Primary biliary cirrhosis	0.05	11	111275133	0.44	1.39	2e-08
23001997	Behcet's disease	0.0052	2	122018763	0.075	0.24	5e-09
23001997	Behcet's disease	0.0052	2	192017771	0.471	0.69	6e-09
23001997	Behcet's disease	0.0052	6	31099577	0.11	4.38	2e-20
23001997	Behcet's disease	0.0052	6	31336418	0.4	2.29	2e-10
23023329	Prostate cancer	1.5246	9	110156300	0.084	1.41	5e-14
23023329	Prostate cancer	1.5246	19	54797848	0.238	1.28	5e-16
23028356	Rheumatoid arthritis	0.6	6	44232920	0.215	1.2	1e-15
23028356	Rheumatoid arthritis	0.6	10	63958112	0.108	1.2	5e-09
23028483	Asthma	8.5	2	102955082	0.16	0.81	1e-09
23028483	Asthma	8.5	6	32379489	0.24	1.15	1e-08
23042114	Atopic dermatitis	17	2	102971865	0.412	1.27	8e-18
23042114	Atopic dermatitis	17	6	31272321	0.202	0.74	1e-17
23042114	Atopic dermatitis	17	6	32158319	0.19	0.71	8e-20
23042114	Atopic dermatitis	17	6	32308908	0.091	0.62	5e-19
23042114	Atopic dermatitis	17	11	7968359	0.463	0.76	2e-22
23042114	Atopic dermatitis	17	2	112003867	0.238	1.17	3e-07
23042114	Atopic dermatitis	17	3	33065339	0.453	1.29	6e-21
23042114	Atopic dermatitis	17	3	112376308	0.327	1.29	2e-19
23042114	Atopic dermatitis	17	7	3128789	0.326	1.18	8e-09
23042114	Atopic dermatitis	17	8	129427518	0.327	0.86	4e-07
23042114	Atopic dermatitis	17	10	64398466	0.489	0.78	6e-20
23042114	Atopic dermatitis	17	10	64560470	0.324	0.85	2e-07
23042114	Atopic dermatitis	17	16	11210415	0.219	0.85	6e-06
23042114	Atopic dermatitis	17	20	52807221	0.308	0.84	2e-08
23042114	Atopic dermatitis	17	11	76332210	0.25	1.24	3e-06
23042114	Atopic dermatitis	17	11	65513107	0.47	0.81	6e-07
23042114	Atopic dermatitis	17	5	131995843	0.3	1.22	2e-06
23128233	Crohn's disease	0.15	1	78623626	0.111	0.88	3e-09
23128233	Crohn's disease	0.15	1	114303808	0.093	0.83	2e-15
23128233	Crohn's disease	0.15	1	120451190	0.109	0.86	2e-11
23128233	Crohn's disease	0.15	1	172862234	0.249	1.13	6e-22
23128233	Crohn's disease	0.15	2	27635463	0.299	1.12	5e-16
23128233	Crohn's disease	0.15	2	62551472	0.396	1.1	1e-09
23128233	Crohn's disease	0.15	2	231097129	0.196	1.13	1e-16
23128233	Crohn's disease	0.15	2	234173503	0.477	0.81	4e-70
23128233	Crohn's disease	0.15	4	48363983	0.353	0.92	2e-08
23128233	Crohn's disease	0.15	4	102865304	0.096	1.17	2e-12
23128233	Crohn's disease	0.15	5	55438851	0.227	0.89	4e-12
23128233	Crohn's disease	0.15	5	72551134	0.379	0.92	6e-10
23128233	Crohn's disease	0.15	5	173337853	0.297	0.91	5e-09
23128233	Crohn's disease	0.15	6	21430728	0.467	0.91	4e-12
23128233	Crohn's disease	0.15	6	31274380	0.378	1.15	5e-28
23128233	Crohn's disease	0.15	6	127456122	0.439	1.08	4e-10
23128233	Crohn's disease	0.15	6	128245765	0.124	1.17	8e-15
23128233	Crohn's disease	0.15	6	159490436	0.41	1.11	3e-14
23128233	Crohn's disease	0.15	7	26892440	0.247	1.09	3e-08
23128233	Crohn's disease	0.15	7	28180556	0.497	1.09	4e-09
23128233	Crohn's disease	0.15	8	90875918	0.261	0.93	1e-08
23128233	Crohn's disease	0.15	8	129567181	0.135	0.84	1e-16
23128233	Crohn's disease	0.15	13	44457925	0.248	1.16	2e-21
23128233	Crohn's disease	0.15	15	38899190	0.203	1.09	4e-09
23128233	Crohn's disease	0.15	16	50763778	0.024	3.1	6e-209
23128233	Crohn's disease	0.15	17	25843643	0.413	0.88	9e-17
23128233	Crohn's disease	0.15	19	1124031	0.215	1.16	8e-22
23128233	Crohn's disease	0.15	19	46849806	0.294	0.91	2e-10
23128233	Crohn's disease	0.15	19	49206172	0.483	1.11	1e-15
23128233	Crohn's disease	0.15	21	34776695	0.401	0.89	2e-16
23128233	Inflammatory bowel disease	0.445	1	1247494	0.182	1.1	8e-13
23128233	Inflammatory bowel disease	0.445	1	8021973	0.162	0.9	1e-15
23128233	Inflammatory bowel disease	0.445	1	22702231	0.179	0.91	1e-17
23128233	Inflammatory bowel disease	0.445	1	67705958	0.0669999999999999	0.5	8e-161
23128233	Inflammatory bowel disease	0.445	1	70995562	0.401	0.98	2e-08
23128233	Inflammatory bowel disease	0.445	1	151801680	0.143	0.88	4e-16
23128233	Inflammatory bowel disease	0.445	1	155878732	0.324	1.06	6e-11
23128233	Inflammatory bowel disease	0.445	1	160856964	0.314	0.94	7e-09
23128233	Inflammatory bowel disease	0.445	1	161479745	0.491	0.89	2e-38
23128233	Inflammatory bowel disease	0.445	1	197631141	0.22	1.12	8e-13
23128233	Inflammatory bowel disease	0.445	1	200877562	0.275	0.86	1e-32
23128233	Inflammatory bowel disease	0.445	1	206939904	0.16	1.21	7e-42
23128233	Inflammatory bowel disease	0.445	2	25118885	0.445	1.11	6e-16
23128233	Inflammatory bowel disease	0.445	2	28614794	0.443	0.92	3e-15
23128233	Inflammatory bowel disease	0.445	2	43806918	0.13	1.09	8e-12
23128233	Inflammatory bowel disease	0.445	2	61204856	0.394	1.14	9e-32
23128233	Inflammatory bowel disease	0.445	2	65667272	0.261	0.93	2e-08
23128233	Inflammatory bowel disease	0.445	2	103070568	0.231	1.1	3e-20
23128233	Inflammatory bowel disease	0.445	2	163110536	0.404	1.07	2e-08
23128233	Inflammatory bowel disease	0.445	2	191931464	0.4	0.93	3e-11
23128233	Inflammatory bowel disease	0.445	2	219151218	0.408	1.07	4e-12
23128233	Inflammatory bowel disease	0.445	2	241569692	0.167	1.14	3e-21
23128233	Inflammatory bowel disease	0.445	3	18767404	0.14	1.11	9e-15
23128233	Inflammatory bowel disease	0.445	3	49721532	0.296	1.18	1e-47
23128233	Inflammatory bowel disease	0.445	4	74857708	0.176	0.91	3e-08
23128233	Inflammatory bowel disease	0.445	4	123161619	0.247	0.89	3e-13
23128233	Inflammatory bowel disease	0.445	5	10695526	0.382	1.07	1e-08
23128233	Inflammatory bowel disease	0.445	5	40410584	0.395	0.83	2e-82
23128233	Inflammatory bowel disease	0.445	5	96252803	0.411	1.07	6e-13
23128233	Inflammatory bowel disease	0.445	5	130017287	0.232	0.93	4e-10
23128233	Inflammatory bowel disease	0.445	5	131770805	0.425	1.16	1e-52
23128233	Inflammatory bowel disease	0.445	5	141513204	0.37	0.92	4e-14
23128233	Inflammatory bowel disease	0.445	5	150277909	0.093	1.25	3e-37
23128233	Inflammatory bowel disease	0.445	5	158826792	0.337	1.18	1e-42
23128233	Inflammatory bowel disease	0.445	5	176794191	0.335	1.07	2e-08
23128233	Inflammatory bowel disease	0.445	6	14719496	0.214	0.93	3e-11
23128233	Inflammatory bowel disease	0.445	6	20812588	0.379	1.09	9e-14
23128233	Inflammatory bowel disease	0.445	6	90973159	0.345	0.94	2e-10
23128233	Inflammatory bowel disease	0.445	6	106435025	0.301	1.11	8e-20
23128233	Inflammatory bowel disease	0.445	6	111848191	0.073	1.15	1e-13
23128233	Inflammatory bowel disease	0.445	6	138006504	0.206	1.1	1e-21
23128233	Inflammatory bowel disease	0.445	6	143898894	0.071	0.88	2e-08
23128233	Inflammatory bowel disease	0.445	6	167373547	0.477	0.93	7e-21
23128233	Inflammatory bowel disease	0.445	7	50304461	0.312	0.92	7e-15
23128233	Inflammatory bowel disease	0.445	7	98759117	0.265	1.08	8e-12
23128233	Inflammatory bowel disease	0.445	7	100315517	0.149	1.11	2e-13
23128233	Inflammatory bowel disease	0.445	7	116892846	0.468	0.95	1e-08
23128233	Inflammatory bowel disease	0.445	8	126534671	0.391	0.93	8e-20
23128233	Inflammatory bowel disease	0.445	8	130624105	0.422	1.05	2e-09
23128233	Inflammatory bowel disease	0.445	9	4981602	0.349	1.17	8e-45
23128233	Inflammatory bowel disease	0.445	9	93928416	0.298	0.94	4e-09
23128233	Inflammatory bowel disease	0.445	9	117553249	0.291	0.88	3e-32
23128233	Inflammatory bowel disease	0.445	9	139266405	0.412	1.19	4e-56
23128233	Inflammatory bowel disease	0.445	10	6081230	0.151	0.91	4e-10
23128233	Inflammatory bowel disease	0.445	10	30728101	0.408	0.93	6e-11
23128233	Inflammatory bowel disease	0.445	10	35295431	0.346	1.12	2e-25
23128233	Inflammatory bowel disease	0.445	10	59997926	0.222	0.93	8e-09
23128233	Inflammatory bowel disease	0.445	10	64445564	0.457	0.85	6e-46
23128233	Inflammatory bowel disease	0.445	10	75673101	0.23	0.93	7e-10
23128233	Inflammatory bowel disease	0.445	10	81032532	0.396	0.91	3e-18
23128233	Inflammatory bowel disease	0.445	10	82254047	0.153	0.89	9e-16
23128233	Inflammatory bowel disease	0.445	10	94436851	0.481	0.93	3e-08
23128233	Inflammatory bowel disease	0.445	10	101284237	0.491	1.18	1e-54
23128233	Inflammatory bowel disease	0.445	11	1874072	0.315	1.07	3e-10
23128233	Inflammatory bowel disease	0.445	11	58339124	0.238	0.93	7e-10
23128233	Inflammatory bowel disease	0.445	11	60776209	0.346	0.92	9e-13
23128233	Inflammatory bowel disease	0.445	11	61564299	0.338	1.08	2e-15
23128233	Inflammatory bowel disease	0.445	11	64150370	0.179	0.91	4e-11
23128233	Inflammatory bowel disease	0.445	11	65656564	0.157	1.08	3e-10
23128233	Inflammatory bowel disease	0.445	11	76299194	0.491	0.87	4e-36
23128233	Inflammatory bowel disease	0.445	11	87125438	0.248	1.08	2e-08
23128233	Inflammatory bowel disease	0.445	11	118754353	0.154	0.93	7e-09
23128233	Inflammatory bowel disease	0.445	12	12657513	0.267	1.06	1e-08
23128233	Inflammatory bowel disease	0.445	12	40792300	0.025	1.33	6e-29
23128233	Inflammatory bowel disease	0.445	12	48208368	0.467	1.05	8e-09
23128233	Inflammatory bowel disease	0.445	12	68500075	0.378	1.1	9e-32
23128233	Inflammatory bowel disease	0.445	13	27531267	0.183	1.11	3e-19
23128233	Inflammatory bowel disease	0.445	13	41013977	0.242	0.93	2e-14
23128233	Inflammatory bowel disease	0.445	13	99956622	0.228	0.9	2e-14
23128233	Inflammatory bowel disease	0.445	14	69273905	0.226	1.08	3e-10
23128233	Inflammatory bowel disease	0.445	14	75701221	0.181	0.93	3e-08
23128233	Inflammatory bowel disease	0.445	14	88472595	0.089	1.15	2e-14
23128233	Inflammatory bowel disease	0.445	15	67442596	0.235	1.07	6e-16
23128233	Inflammatory bowel disease	0.445	15	91172901	0.109	0.88	9e-11
23128233	Inflammatory bowel disease	0.445	16	11373320	0.197	0.89	2e-16
23128233	Inflammatory bowel disease	0.445	16	23864590	0.428	0.94	1e-09
23128233	Inflammatory bowel disease	0.445	16	28517709	0.451	1.1	1e-21
23128233	Inflammatory bowel disease	0.445	16	86011337	0.085	0.86	1e-09
23128233	Inflammatory bowel disease	0.445	17	32593974	0.278	0.89	1e-26
23128233	Inflammatory bowel disease	0.445	17	37912377	0.465	1.16	4e-38
23128233	Inflammatory bowel disease	0.445	17	40527544	0.42	0.91	6e-22
23128233	Inflammatory bowel disease	0.445	17	57963537	0.446	1.08	9e-13
23128233	Inflammatory bowel disease	0.445	18	12809340	0.157	1.17	3e-26
23128233	Inflammatory bowel disease	0.445	18	46395022	0.384	0.94	1e-09
23128233	Inflammatory bowel disease	0.445	18	67530439	0.484	1.08	5e-09
23128233	Inflammatory bowel disease	0.445	19	10512911	0.203	0.88	2e-18
23128233	Inflammatory bowel disease	0.445	19	33731551	0.282	1.1	6e-15
23128233	Inflammatory bowel disease	0.445	19	55383051	0.392	1.09	7e-11
23128233	Inflammatory bowel disease	0.445	20	30725648	0.436	0.93	6e-10
23128233	Inflammatory bowel disease	0.445	20	31376282	0.383	1.08	1e-09
23128233	Inflammatory bowel disease	0.445	20	44742064	0.259	1.09	1e-13
23128233	Inflammatory bowel disease	0.445	20	48955424	0.338	0.94	5e-08
23128233	Inflammatory bowel disease	0.445	20	57824309	0.464	1.09	1e-12
23128233	Inflammatory bowel disease	0.445	20	62348907	0.316	0.91	1e-23
23128233	Inflammatory bowel disease	0.445	21	16817938	0.292	0.86	9e-30
23128233	Inflammatory bowel disease	0.445	21	40465534	0.267	0.85	5e-48
23128233	Inflammatory bowel disease	0.445	21	45615741	0.391	1.11	2e-26
23128233	Inflammatory bowel disease	0.445	22	21922904	0.186	1.11	1e-16
23128233	Inflammatory bowel disease	0.445	22	30486826	0.457	1.08	3e-14
23128233	Inflammatory bowel disease	0.445	22	39659773	0.167	0.83	4e-33
23128233	Ulcerative colitis	0.294	1	2501338	0.478	0.93	3e-12
23128233	Ulcerative colitis	0.294	1	20171860	0.458	0.79	2e-68
23128233	Ulcerative colitis	0.294	1	200101920	0.113	0.81	2e-17
23128233	Ulcerative colitis	0.294	2	198881668	0.183	0.91	3e-08
23128233	Ulcerative colitis	0.294	2	199523122	0.496	1.12	2e-13
23128233	Ulcerative colitis	0.294	3	53062661	0.416	1.06	1e-08
23128233	Ulcerative colitis	0.294	4	103511114	0.358	1.12	4e-12
23128233	Ulcerative colitis	0.294	5	594083	0.24	0.93	2e-08
23128233	Ulcerative colitis	0.294	5	134443606	0.397	1.06	3e-09
23128233	Ulcerative colitis	0.294	6	32612397	0.465	0.69	5e-133
23128233	Ulcerative colitis	0.294	7	2789880	0.291	0.88	6e-17
23128233	Ulcerative colitis	0.294	7	27231762	0.183	1.09	2e-08
23128233	Ulcerative colitis	0.294	7	107480315	0.405	1.14	2e-26
23128233	Ulcerative colitis	0.294	7	128573967	0.444	1.1	4e-14
23128233	Ulcerative colitis	0.294	11	96023427	0.292	1.06	1e-08
23128233	Ulcerative colitis	0.294	11	114386830	0.337	0.89	5e-17
23128233	Ulcerative colitis	0.294	15	41563950	0.262	0.93	2e-08
23128233	Ulcerative colitis	0.294	16	30482494	0.463	1.09	6e-10
23128233	Ulcerative colitis	0.294	16	68591230	0.233	0.93	4e-08
23128233	Ulcerative colitis	0.294	17	70641698	0.203	0.9	2e-09
23128233	Ulcerative colitis	0.294	19	47123783	0.363	1.08	2e-09
23128233	Ulcerative colitis	0.294	20	33799280	0.437	1.08	2e-08
23128233	Ulcerative colitis	0.294	20	43065028	0.47	0.81	1e-43
23143601	Lung cancer	0.0965	3	189356261	0.42	1.19	4e-09
23143601	Lung cancer	0.0965	5	1286516	0.4	1.38	4e-27
23143601	Lung cancer	0.0965	17	65898809	0.37	0.86	7e-06
23143601	Lung cancer	0.0965	2	152253918	0.48	0.89	5e-06
23143601	Lung cancer	0.0965	10	114498476	0.27	1.28	4e-18
23143601	Lung cancer	0.0965	6	117786180	0.5	0.85	4e-10
23143601	Lung cancer	0.0965	NA	NA	0.35	1.17	1e-08
23209189	Type 2 diabetes	7.885	2	135479980	0.14	0.79	7e-08
23209189	Type 2 diabetes	7.885	5	56104308	0.21	1.17	4e-06
23209189	Type 2 diabetes	7.885	1	92194322	0.22	0.85	4e-06
23209189	Type 2 diabetes	7.885	10	114758349	0.3	1.51	1e-35
23209189	Type 2 diabetes	7.885	9	22132076	0.15	0.81	3e-06
23209189	Type 2 diabetes	7.885	16	53816275	0.34	1.16	6e-06
23263487	Colorectal cancer	0.2591	12	4368352	0.379	1.09	3e-08
23263487	Colorectal cancer	0.2591	5	134499092	0.333	0.9	1e-10
23263487	Colorectal cancer	0.2591	20	7812350	0.252	1.1	7e-09
23263487	Colorectal cancer	0.2591	12	4368352	0.352	1.17	5e-10
23263487	Colorectal cancer	0.2591	5	134499092	0.313	1.17	4e-10
23263487	Colorectal cancer	0.2591	20	7812350	0.302	1.14	2e-07
23263487	Colorectal cancer	0.2591	10	118487100	0.315	1.13	9e-07
23266556	Colorectal cancer	0.2591	8	128413305	0.5	0.88	1e-11
23266556	Colorectal cancer	0.2591	11	111171709	0.29	1.11	4e-07
23266556	Colorectal cancer	0.2591	15	32994756	0.18	1.12	5e-07
23266556	Colorectal cancer	0.2591	18	46453463	0.48	0.89	2e-10
23266556	Colorectal cancer	0.2591	20	6699595	0.34	1.1	7e-06
23266556	Colorectal cancer	0.2591	2	192587204	0.16	1.16	4e-08
23266556	Colorectal cancer	0.2591	1	183081194	0.43	0.92	9e-08
23266556	Colorectal cancer	0.2591	12	4388271	0.16	1.2	6e-08
23266556	Colorectal cancer	0.2591	12	4405389	0.41	1.1	3e-07
23266556	Colorectal cancer	0.2591	12	115116352	0.48	1.09	4e-07
23266556	Colorectal cancer	0.2591	1	162821291	0.41	1.07	9e-06
23266556	Colorectal cancer	0.2591	4	94887031	0.43	1.09	3e-07
23266556	Colorectal cancer	0.2591	6	117819357	0.5	0.93	3e-06
23266556	Colorectal cancer	0.2591	8	130820039	0.18	0.9	8e-06
23266556	Colorectal cancer	0.2591	14	59189361	0.13	1.13	3e-06
23266558	Crohn's disease	0.15	2	5664008	0.45	0.82	4e-09
23266558	Crohn's disease	0.15	11	72670900	0.12	1.28	4e-07
23266558	Crohn's disease	0.15	6	31142245	0.28	1.61	7e-07
23266558	Crohn's disease	0.15	6	32205110	0.479	1.5	3e-07
23273568	Systemic lupus erythematosus	0.241	2	74208362	0.22	0.75	7e-17
23273568	Systemic lupus erythematosus	0.241	2	74202578	0.24	0.79	6e-14
23273568	Systemic lupus erythematosus	0.241	3	119260944	0.39	0.79	3e-16
23273568	Systemic lupus erythematosus	0.241	10	63805617	0.37	0.85	5e-11
23273568	Systemic lupus erythematosus	0.241	12	12773521	0.43	0.86	2e-08
23273568	Systemic lupus erythematosus	0.241	12	12834894	0.29	0.79	4e-17
23273568	Systemic lupus erythematosus	0.241	12	12870695	0.48	0.84	5e-12
23273568	Systemic lupus erythematosus	0.241	12	102321935	0.44	0.84	9e-12
23273568	Systemic lupus erythematosus	0.241	1	183616884	0.06	1.13	6e-06
23273568	Systemic lupus erythematosus	0.241	3	38843647	0.07	0.71	7e-06
23273568	Systemic lupus erythematosus	0.241	6	91015039	0.09	0.74	9e-06
23273568	Systemic lupus erythematosus	0.241	10	73115942	0.32	0.82	3e-06
23273568	Systemic lupus erythematosus	0.241	16	29882490	0.29	1.07	7e-06
23273568	Systemic lupus erythematosus	0.241	19	17420289	0.39	1.07	1e-06
23273568	Systemic lupus erythematosus	0.241	11	35093070	0.26	0.81	2e-07
23273568	Systemic lupus erythematosus	0.241	4	102715888	0.46	0.74	5e-06
23273568	Systemic lupus erythematosus	0.241	8	11343680	0.27	0.67	2e-13
23273568	Systemic lupus erythematosus	0.241	6	32573991	0.18	1.73	5e-24
23273568	Systemic lupus erythematosus	0.241	7	50313352	0.37	0.85	6e-06
23273568	Systemic lupus erythematosus	0.241	7	128568960	0.34	0.68	1e-09
23273568	Systemic lupus erythematosus	0.241	6	106582920	0.34	1.24	4e-06
23273568	Systemic lupus erythematosus	0.241	2	191964633	0.34	1.63	1e-21
23273568	Systemic lupus erythematosus	0.241	6	138196066	0.02	2.71	1e-13
23273568	Systemic lupus erythematosus	0.241	1	173191475	0.25	1.36	3e-12
23273568	Systemic lupus erythematosus	0.241	5	150458146	0.26	0.8	3e-06
23273568	Systemic lupus erythematosus	0.241	22	21939675	0.44	0.89	5e-06
23273568	Systemic lupus erythematosus	0.241	6	34823187	0.13	1.56	1e-12
23273568	Systemic lupus erythematosus	0.241	16	11189888	0.44	0.78	5e-07
23273568	Systemic lupus erythematosus	0.241	16	31298939	0.02	1.86	7e-06
23273568	Systemic lupus erythematosus	0.241	10	50042951	0.18	1.46	8e-09
23273568	Systemic lupus erythematosus	0.241	11	128311059	0.35	1.51	3e-08
23273568	Systemic lupus erythematosus	0.241	12	129300694	0.17	1.41	8e-08
23273568	Systemic lupus erythematosus	0.241	13	41558110	0.21	1.45	6e-06
23273568	Systemic lupus erythematosus	0.241	2	33701890	0.17	0.72	4e-06
23291587	Behcet's disease	0.0052	3	46205686	0.346	0.72	4e-13
23291587	Behcet's disease	0.0052	2	192010488	0.421	1.27	1e-09
23291587	Behcet's disease	0.0052	12	10560957	0.37	0.78	1e-09
23291587	Behcet's disease	0.0052	3	159665050	0.05	1.55	6e-07
23291587	Behcet's disease	0.0052	5	96118866	0.02	4.56	5e-11
23291587	Behcet's disease	0.0052	5	96118866	0.02	3.08	4e-08
23300278	Type 2 diabetes	7.885	10	114758349	0.31	1.44	3e-19
23300278	Type 2 diabetes	7.885	13	23864657	0.07	0.67	2e-08
23300278	Type 2 diabetes	7.885	5	155394230	0.1	1.49	4e-07
23300278	Type 2 diabetes	7.885	1	228880115	0.06	1.51	2e-06
23300278	Type 2 diabetes	7.885	8	134196849	0.25	0.81	2e-06
23300278	Type 2 diabetes	7.885	17	700020	0.15	1.28	4e-06
23300278	Type 2 diabetes	7.885	3	185529080	0.41	1.19	5e-06
23300278	Type 2 diabetes	7.885	10	114758349	0.31	1.3	6e-22
23300278	Type 2 diabetes	7.885	5	155394230	0.1	1.49	4e-07
23300278	Type 2 diabetes	7.885	3	185529080	0.41	0.88	4e-07
23300278	Type 2 diabetes	7.885	10	114758349	0.3	1.15	3e-35
23300278	Type 2 diabetes	7.885	3	185529080	0.45	1.06	4e-09
23300278	Type 2 diabetes	7.885	20	56029604	0.2	0.9	2e-06
23300278	Type 2 diabetes	7.885	10	114758349	0.3	1.15	2e-38
23300278	Type 2 diabetes	7.885	3	185529080	0.45	1.06	2e-13
23300278	Type 2 diabetes	7.885	10	114758349	0.5	0.84	9e-75
23300278	Type 2 diabetes	7.885	3	185529080	0.5	0.93	2e-19
23300701	Colorectal cancer	0.2591	6	158435572	0.43	0.79	4e-06
23300701	Colorectal cancer	0.2591	7	25133849	0.37	0.78	2e-06
23300701	Colorectal cancer	0.2591	5	108948937	0.27	0.74	4e-08
23300701	Colorectal cancer	0.2591	4	67357454	0.1	0.68	3e-06
23300701	Colorectal cancer	0.2591	9	96631134	0.24	0.73	3e-06
23300701	Colorectal cancer	0.2591	3	23143047	0.28	1.06	3e-06
23300701	Colorectal cancer	0.2591	12	72414563	0.38	0.8	3e-06
23326517	Age-related macular degeneration	1.47	1	177568799	0.08	1.3	5e-06
23326517	Age-related macular degeneration	1.47	1	208039471	0.25	0.85	5e-06
23326517	Age-related macular degeneration	1.47	2	121301911	0.08	1.26	7e-06
23326517	Age-related macular degeneration	1.47	4	116924184	0.22	0.85	2e-06
23326517	Age-related macular degeneration	1.47	6	106260128	0.25	0.86	7e-06
23326517	Age-related macular degeneration	1.47	7	42176282	0.49	0.87	9e-06
23326517	Age-related macular degeneration	1.47	8	127332657	0.02	2.5	5e-06
23326517	Age-related macular degeneration	1.47	10	54574996	0.16	0.83	3e-06
23326517	Age-related macular degeneration	1.47	10	124219275	0.2	1.45	4e-24
23326517	Age-related macular degeneration	1.47	11	82821382	0.31	1.18	8e-06
23326517	Age-related macular degeneration	1.47	11	88913663	0.49	1.15	4e-06
23326517	Age-related macular degeneration	1.47	13	38065446	0.05	1.35	6e-06
23326517	Age-related macular degeneration	1.47	19	3944240	0.11	1.24	6e-06
23326517	Age-related macular degeneration	1.47	19	45392254	0.15	0.81	1e-06
23326517	Age-related macular degeneration	1.47	19	45395619	0.14	0.81	1e-06
23326517	Age-related macular degeneration	1.47	1	196654324	0.37	1.4	7e-32
23326517	Age-related macular degeneration	1.47	1	208039471	0.25	0.85	5e-06
23326517	Age-related macular degeneration	1.47	2	121282630	0.11	1.28	5e-07
23326517	Age-related macular degeneration	1.47	4	63342270	0.38	0.87	8e-06
23326517	Age-related macular degeneration	1.47	4	116934079	0.21	0.84	1e-06
23326517	Age-related macular degeneration	1.47	6	45885061	0.05	1.3	8e-06
23326517	Age-related macular degeneration	1.47	6	106252999	0.31	0.88	6e-06
23326517	Age-related macular degeneration	1.47	8	127332657	0.02	2.5	5e-06
23326517	Age-related macular degeneration	1.47	10	54574996	0.16	0.83	2e-06
23326517	Age-related macular degeneration	1.47	10	124219275	0.26	1.39	1e-25
23326517	Age-related macular degeneration	1.47	11	88891114	0.42	1.12	9e-06
23326517	Age-related macular degeneration	1.47	13	38065446	0.05	1.35	6e-06
23326517	Age-related macular degeneration	1.47	19	3944240	0.11	1.24	7e-06
23326517	Age-related macular degeneration	1.47	19	45392254	0.15	0.81	1e-06
23354978	Breast cancer	1.0793	6	19443935	0.19	0.7	2e-06
23354978	Breast cancer	1.0793	15	78269472	0.07	0.5	7e-07
23354978	Breast cancer	1.0793	10	123338975	0.39	1.43	2e-06
23358160	Schizophrenia	0.7	11	13331226	0.418	1.15	5e-06
23358160	Schizophrenia	0.7	16	82692812	0.069	1.34	1e-06
23358160	Schizophrenia	0.7	16	12077632	0.339	1.17	9e-07
23364394	Coronary heart disease	6.3	12	111679214	0.34	0.88	1e-06
23364394	Coronary heart disease	6.3	12	111350655	0.21	1.26	4e-14
23364394	Coronary heart disease	6.3	13	28984063	0.5	0.88	6e-07
23455636	Age-related macular degeneration	1.47	10	124214448	0.3	2.76	0
23455636	Age-related macular degeneration	1.47	1	196679455	0.36	0.41	0
23455636	Age-related macular degeneration	1.47	6	31930462	0.14	0.57	4e-89
23455636	Age-related macular degeneration	1.47	19	6718387	0.2	1.42	1e-41
23455636	Age-related macular degeneration	1.47	22	33059665	0.26	0.76	2e-26
23455636	Age-related macular degeneration	1.47	19	45422946	0.17	0.77	2e-20
23455636	Age-related macular degeneration	1.47	16	56997233	0.24	0.82	7e-16
23455636	Age-related macular degeneration	1.47	6	43826627	0.49	0.87	9e-16
23455636	Age-related macular degeneration	1.47	8	23082971	0.48	1.15	3e-15
23455636	Age-related macular degeneration	1.47	15	58688467	0.48	1.13	3e-11
23455636	Age-related macular degeneration	1.47	4	110590479	0.31	1.14	7e-11
23455636	Age-related macular degeneration	1.47	6	116443735	0.36	0.91	2e-08
23455636	Age-related macular degeneration	1.47	3	99481539	0.1	1.23	4e-13
23455636	Age-related macular degeneration	1.47	6	30774357	0.21	0.86	2e-11
23455636	Age-related macular degeneration	1.47	22	38476276	0.21	1.15	2e-11
23455636	Age-related macular degeneration	1.47	9	101908365	0.27	0.88	3e-11
23455636	Age-related macular degeneration	1.47	14	68785077	0.39	0.9	9e-11
23455636	Age-related macular degeneration	1.47	3	64705365	0.46	1.1	5e-09
23455636	Age-related macular degeneration	1.47	13	31819325	0.44	1.1	2e-08
23455637	Melanoma	0.1623	16	54114824	0.17	1.16	4e-12
23468962	Breast cancer	1.0793	NA	NA	0.24	0.81	5e-06
23468962	Breast cancer	1.0793	NA	NA	0.36	0.81	3e-07
23468962	Breast cancer	1.0793	NA	NA	0.22	0.79	5e-06
23468962	Breast cancer	1.0793	NA	NA	0.05	0.6	2e-06
23468962	Breast cancer	1.0793	10	81055626	0.22	1.24	6e-06
23511034	Ulcerative colitis	0.294	13	27531267	0.17	1.37	3e-07
23511034	Ulcerative colitis	0.294	6	32586854	0.11	2.1	1e-18
23511034	Ulcerative colitis	0.294	16	86009740	0.21	1.56	4e-10
23511034	Ulcerative colitis	0.294	1	20200990	0.25	0.64	7e-09
23511034	Ulcerative colitis	0.294	6	32429643	0.36	0.73	3e-06
23511034	Ulcerative colitis	0.294	13	27531267	0.18	1.4	8e-06
23511034	Ulcerative colitis	0.294	16	86014241	0.22	1.52	3e-09
23518928	Breast cancer	1.0793	8	98282189	0.098	1.59	3e-08
23518928	Breast cancer	1.0793	2	85705677	0.052	1.83	1e-07
23518928	Breast cancer	1.0793	14	62968395	0.026	2.16	1e-07
23518928	Breast cancer	1.0793	1	33928758	0.136	1.43	3e-07
23518928	Breast cancer	1.0793	1	80911114	0.022	2.25	3e-07
23518928	Breast cancer	1.0793	4	95615769	0.048	1.76	5e-07
23518928	Breast cancer	1.0793	10	45034672	0.051	1.73	6e-07
23518928	Breast cancer	1.0793	12	94683204	0.177	1.38	6e-07
23518928	Breast cancer	1.0793	5	97076548	0.035	1.91	6e-07
23518928	Breast cancer	1.0793	3	181851284	0.011	3.09	1e-06
23518928	Breast cancer	1.0793	2	52511794	0.038	1.91	1e-06
23518928	Breast cancer	1.0793	11	126030615	0.091	1.54	1e-06
23518928	Breast cancer	1.0793	2	102029646	0.143	1.4	1e-06
23518928	Breast cancer	1.0793	20	8704552	0.092	1.47	1e-06
23518928	Breast cancer	1.0793	1	65515533	0.05	1.77	1e-06
23518928	Breast cancer	1.0793	21	41702947	0.081	1.54	1e-06
23518928	Breast cancer	1.0793	3	193722330	0.115	1.44	2e-06
23518928	Breast cancer	1.0793	1	27731651	0.17	1.4	2e-06
23532257	Type 2 diabetes	7.885	7	127246903	0.175	0.88	2e-10
23535033	Alzheimer's disease	13	1	171557600	0.04	0.26	9e-07
23535033	Alzheimer's disease	13	1	240605052	0.07	0.17	7e-08
23535033	Alzheimer's disease	13	2	80281173	0.04	0.18	1e-08
23535033	Alzheimer's disease	13	2	128396167	0.06	0.23	2e-06
23535033	Alzheimer's disease	13	3	39513278	0.03	0.26	1e-07
23535033	Alzheimer's disease	13	4	5237153	0.04	0.3	5e-07
23535033	Alzheimer's disease	13	4	87931404	0.03	0.23	2e-07
23535033	Alzheimer's disease	13	5	55510656	0.1	0.21	1e-08
23535033	Alzheimer's disease	13	5	109221026	0.03	0.31	9e-13
23535033	Alzheimer's disease	13	5	110719187	0.03	0.3	2e-06
23535033	Alzheimer's disease	13	5	118435127	0.04	0.28	9e-07
23535033	Alzheimer's disease	13	5	126729450	0.04	0.29	8e-07
23535033	Alzheimer's disease	13	5	127382302	0.04	0.21	4e-07
23535033	Alzheimer's disease	13	5	153837106	0.03	0.15	1e-08
23535033	Alzheimer's disease	13	6	124326227	0.03	0.31	6e-07
23535033	Alzheimer's disease	13	6	136368005	0.04	0.25	1e-08
23535033	Alzheimer's disease	13	6	151102830	0.03	0.26	2e-06
23535033	Alzheimer's disease	13	7	16707861	0.03	0.36	6e-11
23535033	Alzheimer's disease	13	7	25161602	0.03	0.25	2e-07
23535033	Alzheimer's disease	13	7	37365196	0.04	0.32	1e-06
23535033	Alzheimer's disease	13	7	43377276	0.08	0.28	1e-06
23535033	Alzheimer's disease	13	7	133747946	0.04	0.16	5e-07
23535033	Alzheimer's disease	13	8	3088173	0.06	0.26	8e-07
23535033	Alzheimer's disease	13	8	53214265	0.06	0.16	5e-07
23535033	Alzheimer's disease	13	9	132939792	0.11	0.21	7e-07
23535033	Alzheimer's disease	13	10	122279476	0.04	0.34	6e-07
23535033	Alzheimer's disease	13	11	14224346	0.05	0.31	7e-11
23535033	Alzheimer's disease	13	11	110499253	0.17	0.16	7e-07
23535033	Alzheimer's disease	13	12	51878760	0.03	0.29	3e-07
23535033	Alzheimer's disease	13	12	94235165	0.04	0.16	5e-08
23535033	Alzheimer's disease	13	12	101221239	0.04	0.2	4e-07
23535033	Alzheimer's disease	13	13	93945858	0.03	0.29	7e-08
23535033	Alzheimer's disease	13	13	109473946	0.06	0.26	2e-08
23535033	Alzheimer's disease	13	14	95764564	0.03	0.31	2e-08
23535033	Alzheimer's disease	13	15	27712644	0.03	0.28	3e-07
23535033	Alzheimer's disease	13	15	58730639	0.07	0.28	2e-06
23535033	Alzheimer's disease	13	16	24675589	0.05	0.21	4e-08
23535033	Alzheimer's disease	13	16	77876763	0.03	0.25	4e-07
23535033	Alzheimer's disease	13	17	45930539	0.08	0.19	8e-08
23535033	Alzheimer's disease	13	17	48692082	0.04	0.28	1e-09
23535033	Alzheimer's disease	13	17	59292436	0.05	0.3	1e-11
23535033	Alzheimer's disease	13	19	51430596	0.04	0.28	2e-06
23535033	Alzheimer's disease	13	20	2384972	0.11	0.23	3e-08
23535033	Alzheimer's disease	13	22	44526105	0.03	0.17	5e-07
23535729	Breast cancer	1.0793	1	10566215	0.33	0.94	2e-10
23535729	Breast cancer	1.0793	1	114448389	0.17	1.07	2e-08
23535729	Breast cancer	1.0793	2	121245122	0.098	0.91	4e-11
23535729	Breast cancer	1.0793	2	172972971	0.48	0.95	1e-08
23535729	Breast cancer	1.0793	2	218296508	0.26	1.08	1e-15
23535729	Breast cancer	1.0793	3	4742276	0.4	1.07	2e-12
23535729	Breast cancer	1.0793	3	30682939	0.35	1.06	2e-08
23535729	Breast cancer	1.0793	4	106084778	0.23	1.05	4e-08
23535729	Breast cancer	1.0793	4	175846426	0.13	0.9	4e-16
23535729	Breast cancer	1.0793	5	58184061	0.38	1.05	3e-08
23535729	Breast cancer	1.0793	5	158244083	0.43	1.07	2e-14
23535729	Breast cancer	1.0793	6	1318878	0.39	0.94	7e-09
23535729	Breast cancer	1.0793	6	13722523	0.43	1.05	8e-09
23535729	Breast cancer	1.0793	7	144074929	0.25	0.94	7e-11
23535729	Breast cancer	1.0793	8	29509616	0.32	1.07	9e-14
23535729	Breast cancer	1.0793	8	76230301	0.18	0.91	2e-17
23535729	Breast cancer	1.0793	8	129194641	0.16	1.07	3e-11
23535729	Breast cancer	1.0793	9	110306115	0.39	1.06	1e-08
23535729	Breast cancer	1.0793	10	22032942	0.29	1.07	4e-14
23535729	Breast cancer	1.0793	10	114773927	0.46	1.06	3e-08
23535729	Breast cancer	1.0793	10	123093901	0.32	0.95	2e-08
23535729	Breast cancer	1.0793	11	65583066	0.47	0.95	9e-12
[truncated: 179 more rows]
